# Supplementary material for: Interpreting Viral Deep Sequencing Data with GLUE
Source: Viruses. 2019 Apr 3;11(4):323. doi: 10.3390/v11040323 (PMC6520954; doi:10.3390/v11040323)
Supplement: Supplementary file 1 [file viruses-11-00323-s001.zip]

Archive with 3 entries (2 files):
- supplementaryFiles/
- supplementaryFiles/resistanceAssociatedLocations.txt
- supplementaryFiles/unclearCodonLocations.txt
