# Supplementary material for: Interpreting Viral Deep Sequencing Data with GLUE
Source: Viruses. 2019 Apr 3;11(4):323. doi: 10.3390/v11040323 (PMC6520954; doi:10.3390/v11040323)
Supplement: Supplementary file 1 [file viruses-11-00323-s001.zip › supplementaryFiles/resistanceAssociatedLocations.txt]

virusProtein	codonLocation
NS3	36
NS3	41
NS3	43
NS3	54
NS3	55
NS3	56
NS3	71
NS3	80
NS3	89
NS3	122
NS3	155
NS3	156
NS3	166
NS3	168
NS3	170
NS3	175
NS3	179
NS3	180
NS5A	8
NS5A	24
NS5A	28
NS5A	29
NS5A	30
NS5A	31
NS5A	32
NS5A	37
NS5A	44
NS5A	58
NS5A	62
NS5A	81
NS5A	93
NS5A	99
NS5A	129
NS5B	159
NS5B	179
NS5B	237
NS5B	282
NS5B	289
NS5B	293
NS5B	316
NS5B	320
NS5B	321
NS5B	434
NS5B	479
