# Supplementary material for: Interpreting Viral Deep Sequencing Data with GLUE
Source: Viruses. 2019 Apr 3;11(4):323. doi: 10.3390/v11040323 (PMC6520954; doi:10.3390/v11040323)
Supplement: Supplementary file 1 [file viruses-11-00323-s001.zip › supplementaryFiles/unclearCodonLocations.txt]

feature	codonLabel	queryNt	relRefNt	codonNts	aminoAcid	definiteAas	possibleAas	sampleID	site	hcvClade	drugTargetGene	knownRasLocation	depth	typicalAAs	aasPresent	aasAbsent	triplet1	triplet2	triplet3	triplet4	triplet5	triplet6	triplet7	triplet8	triplet9	triplet10
E1	8	893	936	RRC	X	-	NSDG	HCV256	Glasgow	3a	false	false	27	-	SD	NG	GAC (D) 77.78%	AGC (S) 18.52%	GGC (G) 3.70%	-	-	-	-	-	-	-
E1	158	1343	1386	RYC	X	-	TIAV	HCV262	Glasgow	3a	false	false	1936	-	TIV	A	ATC (I) 49.17%	ACC (T) 38.74%	GTC (V) 11.00%	ACT (T) 0.62%	GCC (A) 0.26%	GTT (V) 0.10%	TCC (S) 0.05%	ATT (I) 0.05%	-	-
NS3	472	4808	4833	AYR	T	T	TIM	HCV262	Glasgow	3a	true	false	1395	-	TI	M	ACG (T) 61.29%	ATA (I) 37.99%	ACA (T) 0.50%	ACC (T) 0.14%	ATG (M) 0.07%	-	-	-	-	-
NS4B	162	5933	5958	HTM	X	IL	ILF	HCV262	Glasgow	3a	false	false	1705	-	ILF	-	TTC (F) 43.40%	ATC (I) 28.91%	CTC (L) 17.07%	ATA (I) 7.62%	ATG (M) 1.35%	ACC (T) 1.17%	CTT (L) 0.18%	GTC (V) 0.12%	TTT (F) 0.12%	GTG (V) 0.06%
E1	143	1190	1341	RTR	V	V	IMV	HCV270	Glasgow	1a	false	false	61	-	IV	M	GTG (V) 90.16%	ATA (I) 9.84%	-	-	-	-	-	-	-	-
E2	191	2036	2061	YRC	X	-	HRYC	HCV271	Glasgow	3a	false	false	810	-	RY	HC	TAC (Y) 67.16%	CGC (R) 28.89%	CAC (H) 3.58%	CCC (P) 0.12%	AGC (S) 0.12%	TGC (C) 0.12%	-	-	-	-
NS4B	96	5735	5760	MTR	L	L	IML	HCV271	Glasgow	3a	false	false	1098	-	IML	-	ATA (I) 71.40%	CTG (L) 18.49%	ATG (M) 7.56%	ATT (I) 2.55%	-	-	-	-	-	-
NS4B	114	5789	5814	RSC	X	-	TSAG	HCV271	Glasgow	3a	false	false	918	-	SA	TG	GCC (A) 66.99%	AGC (S) 29.19%	GGC (G) 3.81%	-	-	-	-	-	-	-
NS2	209	3242	3393	RWG	X	-	KMEV	HCV273	Glasgow	1a	false	false	912	-	KV	ME	GTG (V) 74.89%	AAG (K) 24.78%	CTG (L) 0.33%	-	-	-	-	-	-	-
E2	145	1883	1923	WMC	X	-	NTYS	HCV274	Glasgow	3a	false	false	25	-	NTS	Y	AAC (N) 44.00%	ACC (T) 36.00%	TCC (S) 20.00%	-	-	-	-	-	-	-
NS5A	7	6251	6276	RYC	X	-	TIAV	HCV275	Glasgow	3a	true	false	44	-	IA	TV	GCC (A) 86.36%	ATC (I) 13.64%	-	-	-	-	-	-	-	-
E1	41	992	1035	RMG	X	-	KTEA	HCV276	Glasgow	3a	false	false	1015	-	KTE	A	AAG (K) 41.08%	GAG (E) 39.90%	ACG (T) 17.04%	CAC (H) 1.87%	AAA (K) 0.10%	-	-	-	-	-
E1	44	848	1044	RYC	X	-	TIAV	HCV283	Glasgow	1a	false	false	645	-	TIAV	-	ACC (T) 40.31%	GTC (V) 28.06%	ATC (I) 23.57%	GCC (A) 8.06%	-	-	-	-	-	-
Core	4	308	351	MWT	X	-	NIHL	HCV286	Glasgow	3a	false	false	196	-	NL	IH	AAT (N) 81.63%	CTT (L) 18.37%	-	-	-	-	-	-	-	-
Core	13	335	378	MGW	R	R	RS	HCV286	Glasgow	3a	false	false	169	-	R	S	CGT (R) 78.11%	AGA (R) 21.89%	-	-	-	-	-	-	-	-
Core	20	356	399	MWG	X	-	KMQL	HCV286	Glasgow	3a	false	false	167	-	MQ	KL	ATG (M) 74.25%	CAG (Q) 25.75%	-	-	-	-	-	-	-	-
Core	71	509	552	MSC	X	-	TSPR	HCV286	Glasgow	3a	false	false	37	-	SP	TR	AGC (S) 83.78%	CCC (P) 16.22%	-	-	-	-	-	-	-	-
Core	126	674	717	YTS	L	L	LF	HCV286	Glasgow	3a	false	false	31	-	LF	-	CTG (L) 80.65%	TTC (F) 19.35%	-	-	-	-	-	-	-	-
Core	169	803	846	YTK	L	L	LF	HCV286	Glasgow	3a	false	false	43	-	L	F	CTT (L) 51.16%	TTG (L) 48.84%	-	-	-	-	-	-	-	-
NS5B	414	8828	8841	MTR	L	L	IML	HCV286	Glasgow	3a	true	false	53	-	ML	I	CTA (L) 54.72%	ATG (M) 45.28%	-	-	-	-	-	-	-	-
NS5B	435	8891	8904	WSC	X	-	TSC	HCV286	Glasgow	3a	true	false	47	-	S	TC	TCC (S) 53.19%	AGC (S) 46.81%	-	-	-	-	-	-	-	-
NS5A	244	6962	6987	SRG	X	-	QREG	HCV289	Glasgow	3a	true	false	201	-	QG	RE	GGG (G) 87.06%	CAG (Q) 12.94%	-	-	-	-	-	-	-	-
NS5A	247	6971	6996	RGK	G	G	RSG	HCV289	Glasgow	3a	true	false	197	-	RG	S	GGT (G) 82.23%	AGG (R) 13.20%	GGC (G) 4.06%	GAT (D) 0.51%	-	-	-	-	-	-
Core	16	360	387	MYC	X	-	TIPL	HCV294	Glasgow	3b	false	false	124	-	IP	TL	CCC (P) 91.94%	ATC (I) 8.06%	-	-	-	-	-	-	-	-
Core	49	459	486	RYG	X	-	TMAV	HCV294	Glasgow	3b	false	false	174	-	TV	MA	GTG (V) 93.68%	ACG (T) 6.32%	-	-	-	-	-	-	-	-
Core	126	690	717	YTS	L	L	LF	HCV294	Glasgow	3b	false	false	75	-	L	F	TTG (L) 82.67%	CTC (L) 17.33%	-	-	-	-	-	-	-	-
Core	162	798	825	RTR	V	V	IMV	HCV294	Glasgow	3b	false	false	82	-	IV	M	GTG (V) 87.80%	ATA (I) 12.20%	-	-	-	-	-	-	-	-
Core	169	819	846	YTK	L	L	LF	HCV294	Glasgow	3b	false	false	78	-	L	F	CTT (L) 83.33%	TTG (L) 15.38%	CTC (L) 1.28%	-	-	-	-	-	-	-
E1	89	1152	1179	MTS	L	L	IML	HCV294	Glasgow	3b	false	false	49	-	ML	I	CTC (L) 69.39%	ATG (M) 30.61%	-	-	-	-	-	-	-	-
NS3	379	4548	4554	WSC	X	-	TSC	HCV294	Glasgow	3b	true	false	76	-	TS	C	ACC (T) 85.53%	AGC (S) 7.89%	TCC (S) 6.58%	-	-	-	-	-	-	-
NS3	399	4608	4614	RTS	V	V	IMV	HCV294	Glasgow	3b	true	false	141	-	IV	M	GTG (V) 81.56%	ATC (I) 18.44%	-	-	-	-	-	-	-	-
NS3	522	4977	4983	YTV	L	L	LF	HCV294	Glasgow	3b	true	false	63	-	L	F	CTG (L) 82.54%	TTA (L) 9.52%	CTC (L) 7.94%	-	-	-	-	-	-	-
NS3	555	5076	5082	YTS	L	L	LF	HCV294	Glasgow	3b	true	false	62	-	L	F	TTG (L) 88.71%	CTC (L) 11.29%	-	-	-	-	-	-	-	-
NS3	561	5094	5100	RYK	X	-	TMIAV	HCV294	Glasgow	3b	true	false	72	-	TV	MIA	GTG (V) 93.06%	ACT (T) 6.94%	-	-	-	-	-	-	-	-
NS5B	10	7635	7629	WTR	L	L	IML	HCV294	Glasgow	3b	true	false	27	-	IL	M	ATA (I) 74.07%	TTG (L) 25.93%	-	-	-	-	-	-	-	-
NS5B	43	7734	7728	MGM	R	R	RS	HCV294	Glasgow	3b	true	false	30	-	R	S	CGC (R) 83.33%	AGA (R) 16.67%	-	-	-	-	-	-	-	-
NS5B	47	7746	7740	SMG	X	-	QPEA	HCV294	Glasgow	3b	true	false	36	-	QA	PE	GCG (A) 83.33%	CAG (Q) 13.89%	GCA (A) 2.78%	-	-	-	-	-	-	-
NS5B	206	8223	8217	RRG	X	-	KREG	HCV294	Glasgow	3b	true	false	80	-	KRE	G	AGG (R) 57.50%	AAG (K) 35.00%	GAG (E) 7.50%	-	-	-	-	-	-	-
NS5B	215	8250	8244	YYT	X	-	PLSF	HCV294	Glasgow	3b	true	false	81	-	LS	PF	TCT (S) 87.65%	CTT (L) 9.88%	TTG (L) 2.47%	-	-	-	-	-	-	-
NS5B	262	8391	8385	WKC	X	-	SICF	HCV294	Glasgow	3b	true	false	41	-	IC	SF	ATC (I) 90.24%	TGC (C) 9.76%	-	-	-	-	-	-	-	-
NS5B	272	8421	8415	SYC	X	-	PLAV	HCV294	Glasgow	3b	true	false	40	-	LA	PV	CTC (L) 92.50%	GCC (A) 7.50%	-	-	-	-	-	-	-	-
NS5B	282	8451	8445	WSY	X	-	TSC	HCV294	Glasgow	3b	true	true	24	S	S	TC	TCT (S) 54.17%	AGT (S) 25.00%	AGC (S) 20.83%	-	-	-	-	-	-	-
NS5B	357	8676	8670	RYC	X	-	TIAV	HCV294	Glasgow	3b	true	false	78	-	TIV	A	ATC (I) 88.46%	ACC (T) 6.41%	GTC (V) 5.13%	-	-	-	-	-	-	-
NS5B	425	8880	8874	WTK	X	-	MILF	HCV294	Glasgow	3b	true	false	59	-	MF	IL	TTT (F) 91.53%	ATG (M) 8.47%	-	-	-	-	-	-	-	-
NS5B	438	8919	8913	MWR	X	-	KIMQL	HCV294	Glasgow	3b	true	false	87	-	IQ	KML	CAG (Q) 90.80%	ATA (I) 9.20%	-	-	-	-	-	-	-	-
NS5B	441	8928	8922	MRR	R	R	KRQ	HCV294	Glasgow	3b	true	false	99	-	KR	Q	AAA (K) 91.92%	CGG (R) 8.08%	-	-	-	-	-	-	-	-
NS3	102	3698	3723	RYG	X	-	TMAV	HCV296	Glasgow	3a	true	false	1944	-	MAV	T	GTG (V) 78.96%	GCG (A) 14.30%	ATG (M) 6.53%	CTG (L) 0.10%	GCC (A) 0.05%	TTG (L) 0.05%	-	-	-	-
NS5A	364	7322	7347	RRC	X	-	NSDG	HCV297	Glasgow	3a	true	false	41	-	SDG	N	AGC (S) 58.54%	GAC (D) 34.15%	GGC (G) 7.32%	-	-	-	-	-	-	-
E2	84	1697	1740	MRG	R	R	KRQ	HCV298	Glasgow	3a	false	false	201	-	KQ	R	CAG (Q) 62.69%	AAG (K) 32.34%	CGG (R) 4.98%	-	-	-	-	-	-	-
E1	41	992	1035	RAM	X	-	KNED	HCV300	Glasgow	3a	false	false	218	-	NED	K	GAC (D) 45.41%	GAA (E) 40.37%	AAC (N) 12.39%	GAT (D) 0.92%	CAC (H) 0.46%	GAG (E) 0.46%	-	-	-	-
E1	42	995	1038	RRC	X	-	NSDG	HCV300	Glasgow	3a	false	false	198	-	SDG	N	GGC (G) 76.77%	AGC (S) 8.59%	GAC (D) 8.59%	AAC (N) 3.54%	GAT (D) 1.01%	AAT (N) 1.01%	GGT (G) 0.51%	-	-	-
E1	44	1001	1044	RMR	X	-	KTEA	HCV300	Glasgow	3a	false	false	203	-	KTA	E	ACA (T) 72.41%	GCA (A) 12.81%	AAA (K) 7.88%	AAG (K) 5.42%	ATA (I) 0.99%	AGA (R) 0.49%	-	-	-	-
E2	1	1448	1491	RMA	X	-	KTEA	HCV300	Glasgow	3a	false	false	213	-	TE	KA	ACA (T) 86.38%	GAA (E) 10.33%	GGA (G) 3.29%	-	-	-	-	-	-	-
E2	29	1532	1575	SAK	X	-	QHED	HCV300	Glasgow	3a	false	false	156	-	HE	QD	CAT (H) 89.10%	GAG (E) 10.90%	-	-	-	-	-	-	-	-
E2	110	1778	1818	YYT	X	-	PLSF	HCV300	Glasgow	3a	false	false	164	-	PLS	F	CCT (P) 81.10%	TCT (S) 11.59%	CTT (L) 7.32%	-	-	-	-	-	-	-
E2	112	1784	1824	RGM	G	G	RSG	HCV300	Glasgow	3a	false	false	99	-	RSG	-	AGA (R) 76.77%	AGC (S) 13.13%	GGC (G) 6.06%	AGG (R) 4.04%	-	-	-	-	-	-
E2	191	2036	2061	ARS	X	-	NKSR	HCV300	Glasgow	3a	false	false	105	-	NKR	S	AAC (N) 41.90%	AAG (K) 29.52%	AGG (R) 28.57%	-	-	-	-	-	-	-
E2	193	2042	2067	RAK	X	-	KNED	HCV300	Glasgow	3a	false	false	106	-	NED	K	GAT (D) 44.34%	GAG (E) 31.13%	AAT (N) 24.53%	-	-	-	-	-	-	-
E2	194	2045	2070	WYA	X	-	TISL	HCV300	Glasgow	3a	false	false	103	-	TL	IS	TTA (L) 59.22%	ACA (T) 37.86%	TCA (S) 2.91%	-	-	-	-	-	-	-
NS4B	113	5786	5811	MMG	X	-	KTQP	HCV300	Glasgow	3a	false	false	243	-	TQ	KP	CAG (Q) 82.72%	ACG (T) 16.87%	CGG (R) 0.41%	-	-	-	-	-	-	-
NS5A	30	6320	6345	RMG	X	-	KTEA	HCV300	Glasgow	3a	true	true	281	A	KA	TE	AAG (K) 91.81%	GCG (A) 7.83%	AAA (K) 0.36%	-	-	-	-	-	-	-
NS5B	184	8000	8151	RYA	X	-	TIAV	HCV307	Glasgow	1a	true	false	755	-	TIV	A	ATA (I) 64.11%	ACA (T) 20.79%	GTA (V) 14.17%	ACG (T) 0.79%	ATG (M) 0.13%	-	-	-	-	-
NS5B	414	8765	8841	MTS	L	L	IML	HCV308	Glasgow	4r	true	false	820	-	ML	I	CTC (L) 91.95%	ATG (M) 7.80%	CAC (H) 0.12%	CCC (P) 0.12%	-	-	-	-	-	-
Core	4	308	351	MWT	X	-	NIHL	HCV309	Glasgow	3a	false	false	92	-	NL	IH	CTT (L) 67.39%	AAT (N) 32.61%	-	-	-	-	-	-	-	-
Core	13	335	378	MGW	R	R	RS	HCV309	Glasgow	3a	false	false	49	-	R	S	AGA (R) 53.06%	CGT (R) 46.94%	-	-	-	-	-	-	-	-
Core	20	356	399	MWG	X	-	KMQL	HCV309	Glasgow	3a	false	false	50	-	MQ	KL	CAG (Q) 52.00%	ATG (M) 48.00%	-	-	-	-	-	-	-	-
NS5B	43	7715	7728	MRA	R	R	KRQ	HCV309	Glasgow	3a	true	false	18	-	KR	Q	AGA (R) 44.44%	CGA (R) 27.78%	AAA (K) 27.78%	-	-	-	-	-	-	-
NS3	119	3692	3774	RGW	G	G	RSG	HCV310	Glasgow	4d	true	false	208	-	RSG	-	AGA (R) 65.38%	GGA (G) 22.12%	AGT (S) 10.58%	GTA (V) 0.96%	AGC (S) 0.96%	-	-	-	-	-
E2	194	1990	2070	RMC	X	-	NTDA	HCV311	Glasgow	4a	false	false	11	-	TD	NA	GAC (D) 63.64%	ACA (T) 36.36%	-	-	-	-	-	-	-	-
E2	63	1677	1677	ARW	X	-	KNRS	HCV312	Glasgow	1a	false	false	49	-	KNR	S	AGA (R) 71.43%	AAA (K) 14.29%	AAT (N) 14.29%	-	-	-	-	-	-	-
NS5B	327	8580	8580	SMG	X	-	QPEA	HCV312	Glasgow	1a	true	false	51	-	QA	PE	CAG (Q) 56.86%	GCG (A) 43.14%	-	-	-	-	-	-	-	-
NS5B	335	8604	8604	RSC	X	-	TSAG	HCV312	Glasgow	1a	true	false	35	-	SA	TG	GCC (A) 51.43%	AGC (S) 48.57%	-	-	-	-	-	-	-	-
E2	270	2293	2298	RAS	X	-	NKDE	R100	PHE	1a	false	false	1435	-	NE	KD	AAC (N) 93.03%	GAG (E) 5.64%	GAC (D) 0.77%	GAT (D) 0.28%	AGC (S) 0.28%	-	-	-	-	-
p7	7	2593	2598	KTK	V	V	VLF	R100	PHE	1a	false	false	463	-	VL	F	GTT (V) 91.14%	TTG (L) 6.70%	GTC (V) 1.73%	CTG (L) 0.22%	TTT (F) 0.22%	-	-	-	-	-
NS5A	107	6571	6576	RMG	X	-	KTEA	R100	PHE	1a	true	false	1223	-	TE	KA	ACG (T) 91.74%	GAG (E) 5.81%	ATG (M) 1.80%	GCG (A) 0.49%	AAG (K) 0.08%	ACC (T) 0.08%	-	-	-	-
E2	25	1471	1563	MRG	R	R	KRQ	R103	PHE	1a	false	false	245	-	KR	Q	AAG (K) 71.02%	CGG (R) 28.16%	AGG (R) 0.82%	-	-	-	-	-	-	-
E2	62	1582	1674	YAM	X	-	QHY	R103	PHE	1a	false	false	56	-	QHY	-	CAC (H) 76.79%	TAC (Y) 10.71%	CAA (Q) 8.93%	AAC (N) 3.57%	-	-	-	-	-	-
E2	10	1511	1518	KST	X	-	AGSC	R104	PHE	3a	false	false	1426	-	AGS	C	GCT (A) 75.32%	GGT (G) 18.44%	TCT (S) 5.54%	GAT (D) 0.42%	ACT (T) 0.14%	AGT (S) 0.07%	GGA (G) 0.07%	-	-	-
E2	15	1526	1533	RKT	X	-	SIGV	R104	PHE	3a	false	false	1323	-	IGV	S	ATT (I) 74.23%	GTT (V) 14.13%	GGT (G) 9.90%	TTT (F) 1.74%	-	-	-	-	-	-
E2	17	1532	1539	KYC	X	-	AVSF	R104	PHE	3a	false	false	1328	-	VS	AF	TCC (S) 86.14%	GTC (V) 11.07%	GCC (A) 2.33%	TAC (Y) 0.23%	TCA (S) 0.08%	TCT (S) 0.08%	CTC (L) 0.08%	-	-	-
E2	18	1535	1542	MRC	X	-	NSHR	R104	PHE	3a	false	false	1307	-	NR	SH	AAC (N) 93.11%	CGC (R) 5.66%	GGC (G) 1.22%	-	-	-	-	-	-	-
E2	33	1580	1587	WYC	X	-	TISF	R104	PHE	3a	false	false	1035	-	TS	IF	TCC (S) 87.44%	ACC (T) 12.27%	ACT (T) 0.19%	TCA (S) 0.10%	-	-	-	-	-	-
E2	34	1583	1590	RRT	X	-	NSDG	R104	PHE	3a	false	false	1067	-	NDG	S	AAT (N) 80.97%	GAT (D) 11.53%	GGT (G) 7.03%	AAC (N) 0.19%	AGT (S) 0.19%	ACT (T) 0.09%	-	-	-	-
E2	10	1438	1518	RST	X	-	TSAG	R105	PHE	1a	false	false	1092	-	SA	TG	GCT (A) 78.75%	AGT (S) 17.03%	GGT (G) 4.12%	ACT (T) 0.09%	-	-	-	-	-	-
E2	18	1462	1542	RGS	G	G	SRG	R105	PHE	1a	false	false	1260	-	SRG	-	GGC (G) 73.41%	AGC (S) 17.62%	AGG (R) 8.65%	AGA (R) 0.08%	GGG (G) 0.08%	AGT (S) 0.08%	GGA (G) 0.08%	-	-	-
E2	192	2078	2064	RRT	X	-	NSDG	R106	PHE	3a	false	false	2787	-	SD	NG	AGT (S) 92.50%	GAT (D) 6.24%	AGC (S) 1.15%	AAT (N) 0.07%	AGA (R) 0.04%	-	-	-	-	-
E2	21	1544	1551	RRT	X	-	NSDG	R108	PHE	3a	false	false	283	-	NSD	G	AAT (N) 85.87%	GAT (D) 7.77%	AGT (S) 5.30%	ACT (T) 0.71%	AAC (N) 0.35%	-	-	-	-	-
E2	22	1547	1554	YRG	X	-	QRW	R108	PHE	3a	false	false	280	-	QRW	-	TGG (W) 72.50%	CAG (Q) 15.36%	CGG (R) 10.36%	CCG (P) 1.07%	CTG (L) 0.71%	-	-	-	-	-
E2	3	1425	1497	YWT	X	-	HLYF	R109	PHE	1a	false	false	78	-	HLY	F	CTT (L) 53.85%	TAT (Y) 28.21%	CAT (H) 16.67%	TAC (Y) 1.28%	-	-	-	-	-	-
E2	4	1428	1500	RYC	X	-	TIAV	R109	PHE	1a	false	false	73	-	TV	IA	ACC (T) 83.56%	GTC (V) 16.44%	-	-	-	-	-	-	-	-
E2	159	1959	1965	YWG	L	L	QL	R110	PHE	3a	false	false	252	-	QL	-	TTG (L) 93.25%	CAG (Q) 6.35%	CTG (L) 0.40%	-	-	-	-	-	-	-
NS3	356	4494	4485	MTR	L	L	IML	R110	PHE	3a	true	false	115	-	ML	I	ATG (M) 66.96%	CTA (L) 28.70%	ATA (I) 1.74%	TTG (L) 1.74%	ACG (T) 0.87%	-	-	-	-	-
NS5A	439	7596	7572	RKY	X	-	SIGV	R110	PHE	3a	true	false	454	-	SV	IG	AGT (S) 91.85%	GTC (V) 7.27%	AAC (N) 0.88%	-	-	-	-	-	-	-
NS5B	330	8610	8589	RRC	X	-	NSDG	R110	PHE	3a	true	false	168	-	SD	NG	AGC (S) 76.79%	GAC (D) 23.21%	-	-	-	-	-	-	-	-
NS3	40	3542	3537	WST	X	-	TSC	R113	PHE	2a	true	false	10531	-	TS	C	ACT (T) 78.71%	TCT (S) 13.10%	AGT (S) 7.45%	ACC (T) 0.58%	ATT (I) 0.05%	AGC (S) 0.05%	AAT (N) 0.04%	GCT (A) 0.01%	CCT (P) 0.01%	-
E2	13	1443	1527	RYG	X	-	TMAV	R114	PHE	1a	false	false	1024	-	TAV	M	GCG (A) 64.06%	GTG (V) 23.83%	ACG (T) 11.82%	GCA (A) 0.20%	ATG (M) 0.10%	-	-	-	-	-
NS5A	391	7344	7428	BAM	X	-	QHEDY	R114	PHE	1a	true	false	414	-	QHDY	E	CAC (H) 55.07%	GAC (D) 17.15%	TAC (Y) 15.22%	CAA (Q) 7.49%	CAT (H) 1.69%	TAT (Y) 1.69%	AAC (N) 1.21%	TGC (C) 0.48%	-	-
E2	14	1522	1530	MKK	X	-	RSMIL	R115	PHE	3a	false	false	1251	-	RM	SIL	CGT (R) 67.15%	AGG (R) 20.38%	ATG (M) 10.95%	CGG (R) 0.56%	CGC (R) 0.48%	CAT (H) 0.16%	AGT (S) 0.16%	AAG (K) 0.08%	AGC (S) 0.08%	-
E2	17	1531	1539	RYT	X	-	TIAV	R115	PHE	3a	false	false	1175	-	TAV	I	ACT (T) 80.94%	GCT (A) 11.57%	GTT (V) 6.98%	GCC (A) 0.17%	ACC (T) 0.17%	ATT (I) 0.09%	AAT (N) 0.09%	-	-	-
E2	18	1534	1542	RGM	G	G	RSG	R115	PHE	3a	false	false	1159	-	SG	R	AGC (S) 65.31%	GGA (G) 34.17%	AGA (R) 0.35%	AAC (N) 0.09%	AGT (S) 0.09%	-	-	-	-	-
E2	142	1909	1914	SMA	X	-	QPEA	R115	PHE	3a	false	false	1639	-	QPA	E	CCA (P) 68.76%	CAA (Q) 21.05%	GCA (A) 9.46%	TCA (S) 0.18%	CCT (P) 0.18%	CCG (P) 0.12%	ACA (T) 0.12%	CTA (L) 0.06%	CAG (Q) 0.06%	-
E2	148	1927	1932	RYG	X	-	TMAV	R115	PHE	3a	false	false	1522	-	MA	TV	GCG (A) 81.27%	ATG (M) 17.94%	GTG (V) 0.39%	GCA (A) 0.20%	ATA (I) 0.13%	ACG (T) 0.07%	-	-	-	-
E2	1	1484	1491	RSA	X	-	TRAG	R117	PHE	1a	false	false	26732	-	TA	RG	ACA (T) 74.56%	GCA (A) 18.11%	AGA (R) 4.82%	GCG (A) 1.14%	AAA (K) 0.50%	ACG (T) 0.42%	ACC (T) 0.33%	ATA (I) 0.05%	GAA (E) 0.03%	GTA (V) 0.02%
NS2	57	2930	2937	RYC	X	-	TIAV	R117	PHE	1a	false	false	2578	-	IAV	T	GTC (V) 87.47%	GCC (A) 6.75%	ATC (I) 5.66%	GTG (V) 0.04%	GTA (V) 0.04%	GAC (D) 0.04%	-	-	-	-
E2	4	1415	1500	RYC	X	-	TIAV	R118	PHE	1a	false	false	3015	-	TV	IA	GTC (V) 77.48%	ACC (T) 20.33%	GTT (V) 2.09%	ATC (I) 0.07%	ACT (T) 0.03%	-	-	-	-	-
E2	14	1445	1530	MRA	R	R	KRQ	R118	PHE	1a	false	false	3045	-	KR	Q	AAA (K) 76.72%	CGA (R) 21.74%	AAG (K) 1.44%	CAA (Q) 0.03%	CCA (P) 0.03%	AGA (R) 0.03%	-	-	-	-
E2	18	1457	1542	RRT	X	-	NSDG	R118	PHE	1a	false	false	3340	-	NSG	D	GGT (G) 76.71%	AGT (S) 11.29%	AAT (N) 10.51%	AGC (S) 1.38%	GAT (D) 0.09%	TAT (Y) 0.03%	-	-	-	-
E2	25	1478	1563	ARS	X	-	NKSR	R118	PHE	1a	false	false	3819	-	KS	NR	AGC (S) 83.69%	AAG (K) 16.05%	AGT (S) 0.10%	AAC (N) 0.05%	AGA (R) 0.03%	TGC (C) 0.03%	GGC (G) 0.03%	ATC (I) 0.03%	-	-
NS3	147	3859	3858	RYG	X	-	TMAV	R127	PHE	1a	true	false	1602	-	MA	TV	GCG (A) 53.18%	ATG (M) 46.32%	GTG (V) 0.37%	GCC (A) 0.06%	GCA (A) 0.06%	-	-	-	-	-
NS5A	24	6328	6327	RSG	X	-	TRAG	R127	PHE	1a	true	true	828	K	TG	RA	ACG (T) 48.67%	GGG (G) 46.14%	GCG (A) 3.99%	GAG (E) 0.97%	AAA (K) 0.24%	-	-	-	-	-
NS5A	328	7240	7239	YYG	L	L	PLS	R127	PHE	1a	true	false	1392	-	PL	S	TTG (L) 52.73%	CCG (P) 45.11%	TCG (S) 1.72%	CCA (P) 0.29%	GCG (A) 0.07%	TTA (L) 0.07%	-	-	-	-
Core	4	342	351	MWT	X	-	NIHL	R13	PHE	3a	false	false	437	-	NL	IH	CTT (L) 83.30%	AAT (N) 12.13%	CTA (L) 2.52%	CCT (P) 2.06%	-	-	-	-	-	-
Core	13	369	378	MGD	R	R	RS	R13	PHE	3a	false	false	138	-	R	S	AGA (R) 86.96%	CGT (R) 7.25%	AGG (R) 5.80%	-	-	-	-	-	-	-
Core	50	480	489	MGB	R	R	SR	R13	PHE	3a	false	false	148	-	R	S	CGT (R) 86.49%	AGG (R) 8.11%	CGC (R) 5.41%	-	-	-	-	-	-	-
Core	71	543	552	MSC	X	-	TSPR	R13	PHE	3a	false	false	88	-	SP	TR	AGC (S) 86.36%	CCC (P) 13.64%	-	-	-	-	-	-	-	-
Core	169	837	846	YTW	L	L	LF	R13	PHE	3a	false	false	88	-	L	F	TTA (L) 93.18%	CTT (L) 6.82%	-	-	-	-	-	-	-	-
E2	16	1457	1536	YTB	L	L	LF	R135	PHE	1a	false	false	3361	-	LF	-	TTG (L) 59.45%	TTC (F) 19.13%	CTT (L) 12.47%	TTT (F) 7.80%	CTG (L) 0.62%	CTC (L) 0.54%	-	-	-	-
E2	22	1475	1554	CRK	R	R	QHR	R135	PHE	1a	false	false	3792	-	R	QH	CCG (P) 80.62%	CGG (R) 11.37%	ACG (T) 3.72%	CAG (Q) 2.19%	TCG (S) 1.71%	CTG (L) 0.13%	CCA (P) 0.13%	TGG (W) 0.05%	CGA (R) 0.03%	CCC (P) 0.03%
E2	51	1565	1641	RAS	X	-	NKDE	R135	PHE	1a	false	false	4224	-	NDE	K	GAG (E) 44.79%	AAC (N) 39.87%	GAC (D) 15.01%	AGC (S) 0.07%	GGG (G) 0.07%	AAT (N) 0.07%	AAG (K) 0.05%	CAA (Q) 0.02%	ATC (I) 0.02%	GAA (E) 0.02%
E2	115	1757	1833	YYA	L	L	PLS	R135	PHE	1a	false	false	3211	-	PLS	-	CCA (P) 80.35%	TTA (L) 13.95%	TCA (S) 5.01%	CTA (L) 0.28%	CCG (P) 0.25%	CCT (P) 0.06%	TCC (S) 0.03%	TTG (L) 0.03%	ACA (T) 0.03%	-
E2	139	1829	1905	SYY	X	-	PLAV	R135	PHE	1a	false	false	3149	-	LV	PA	GTT (V) 54.33%	CTT (L) 31.76%	CTC (L) 8.26%	GCT (A) 4.73%	TCG (S) 0.35%	CTG (L) 0.19%	CGG (R) 0.13%	ATT (I) 0.10%	TTT (F) 0.03%	CTA (L) 0.03%
E2	227	2093	2169	MRT	X	-	NSHR	R135	PHE	1a	false	false	1621	-	NSH	R	AGT (S) 43.68%	AAT (N) 39.48%	CAT (H) 14.68%	GAT (D) 1.36%	CAC (H) 0.74%	AGC (S) 0.06%	-	-	-	-
E2	239	2129	2205	RYC	X	-	TIAV	R135	PHE	1a	false	false	1681	-	TIV	A	ATC (I) 58.06%	GTC (V) 20.94%	ACC (T) 11.90%	ATT (I) 4.46%	GCC (A) 4.16%	CTC (L) 0.18%	ACT (T) 0.12%	TCC (S) 0.06%	TTC (F) 0.06%	GTT (V) 0.06%
E2	8	1509	1512	WYT	X	-	TISF	R136	PHE	3a	false	false	10516	-	TF	IS	ACT (T) 91.96%	TTT (F) 6.69%	GTT (V) 1.06%	AAT (N) 0.15%	GCT (A) 0.05%	ACC (T) 0.04%	ATT (I) 0.03%	TCT (S) 0.02%	AAG (K) 0.01%	ACA (T) 0.01%
E2	11	1518	1521	YRT	X	-	HRYC	R136	PHE	3a	false	false	11338	-	RY	HC	TAT (Y) 85.41%	CGT (R) 14.51%	CAT (H) 0.04%	AGT (S) 0.03%	GGT (G) 0.01%	TGT (C) 0.01%	-	-	-	-
E2	15	1530	1533	RRG	X	-	KREG	R136	PHE	3a	false	false	10656	-	KG	RE	GGG (G) 91.81%	AAG (K) 7.29%	GGC (G) 0.44%	GGA (G) 0.12%	AGG (R) 0.11%	GTG (V) 0.08%	GAG (E) 0.07%	AAA (K) 0.03%	CGG (R) 0.02%	ATG (M) 0.01%
E1	43	1041	1041	RAV	X	-	KNED	R137	PHE	1a	false	false	8967	-	NED	K	GAC (D) 56.45%	GAA (E) 17.23%	AAC (N) 12.61%	GAG (E) 10.43%	GGC (G) 2.74%	AAG (K) 0.27%	GAT (D) 0.16%	AAA (K) 0.02%	GGA (G) 0.02%	AAT (N) 0.01%
E1	44	1044	1044	RRC	X	-	NSDG	R137	PHE	1a	false	false	8964	-	NDG	S	GAC (D) 70.17%	GGC (G) 19.25%	AAC (N) 8.58%	ACC (T) 1.54%	GAT (D) 0.20%	CCT (P) 0.13%	GCC (A) 0.03%	GAA (E) 0.02%	GGT (G) 0.02%	AAT (N) 0.01%
E1	45	1047	1047	YVR	X	-	QPRSW	R137	PHE	1a	false	false	9202	-	QPRS	W	CCG (P) 45.74%	CGG (R) 26.40%	TCG (S) 13.57%	CAG (Q) 8.35%	CGA (R) 5.38%	CTG (L) 0.36%	CCA (P) 0.09%	CAA (Q) 0.03%	TCA (S) 0.03%	TGG (W) 0.02%
E2	22	1554	1554	WYA	X	-	TISL	R137	PHE	1a	false	false	18164	-	TL	IS	TTA (L) 90.00%	ACA (T) 6.65%	TTG (L) 1.59%	TCA (S) 0.53%	CTA (L) 0.40%	CCA (P) 0.32%	TAC (Y) 0.30%	TTT (F) 0.09%	CGA (R) 0.06%	TTC (F) 0.03%
E2	54	1650	1650	TKK	X	-	WCLF	R137	PHE	1a	false	false	14204	-	WF	CL	TTT (F) 86.55%	TGG (W) 12.98%	TTC (F) 0.37%	TTA (L) 0.06%	CTT (L) 0.01%	TCT (S) 0.01%	CTC (L) 0.01%	TGA (*) 0.01%	TCG (S) 0.01%	-
E2	145	1923	1923	ARM	X	-	KNRS	R137	PHE	1a	false	false	15801	-	KN	RS	AAC (N) 81.93%	AAA (K) 10.78%	AGA (R) 4.85%	AGC (S) 2.13%	CGC (R) 0.13%	AAT (N) 0.08%	ACC (T) 0.05%	AAG (K) 0.03%	GAC (D) 0.01%	GAT (D) 0.01%
E2	191	2061	2061	RYG	X	-	TMAV	R137	PHE	1a	false	false	23804	-	TV	MA	ACG (T) 81.63%	GTG (V) 13.31%	GCG (A) 4.41%	ACA (T) 0.18%	ATG (M) 0.15%	GTA (V) 0.11%	GGG (G) 0.08%	ACT (T) 0.04%	CCG (P) 0.03%	TCG (S) 0.02%
E2	243	2217	2217	WTR	L	L	IML	R137	PHE	1a	false	false	15313	-	IML	-	ATA (I) 60.77%	ATG (M) 26.86%	TTA (L) 8.72%	ACA (T) 3.37%	TTG (L) 0.11%	ACG (T) 0.07%	CTA (L) 0.05%	ATT (I) 0.03%	GTG (V) 0.01%	GTA (V) 0.01%
NS2	19	2823	2823	RYG	X	-	TMAV	R137	PHE	1a	false	false	2700	-	MA	TV	GCG (A) 92.67%	ATG (M) 6.56%	GTG (V) 0.52%	GCA (A) 0.15%	ACG (T) 0.11%	-	-	-	-	-
E2	8	1510	1512	RYT	X	-	TIAV	R138	PHE	1a	false	false	9993	-	TAV	I	GTT (V) 37.15%	ACT (T) 35.41%	GCT (A) 26.93%	GCC (A) 0.23%	ACC (T) 0.09%	GTC (V) 0.08%	ATT (I) 0.06%	GAT (D) 0.02%	TCT (S) 0.01%	TTT (F) 0.01%
E2	18	1540	1542	RRG	X	-	KREG	R138	PHE	1a	false	false	4944	-	KRG	E	AGG (R) 67.25%	AAG (K) 18.28%	GGG (G) 12.94%	AGA (R) 1.21%	CGG (R) 0.14%	ATG (M) 0.06%	TAG (*) 0.02%	AAA (K) 0.02%	ACG (T) 0.02%	AGT (S) 0.02%
E2	117	1837	1839	RRA	X	-	KREG	R138	PHE	1a	false	false	5523	-	KG	RE	AAA (K) 78.60%	GGA (G) 20.62%	AAG (K) 0.27%	AGA (R) 0.24%	ATA (I) 0.11%	GGG (G) 0.09%	GAA (E) 0.05%	CAA (Q) 0.02%	-	-
E2	144	1918	1920	YWC	X	-	HLYF	R138	PHE	1a	false	false	6090	-	HYF	L	TAC (Y) 55.60%	CAC (H) 27.98%	TTC (F) 16.21%	TAT (Y) 0.10%	GAC (D) 0.02%	CAA (Q) 0.02%	CAT (H) 0.02%	AAC (N) 0.02%	TGC (C) 0.02%	TAA (*) 0.02%
E2	1	1484	1491	SAV	X	-	QHED	R141	PHE	3a	false	false	6948	-	HED	Q	GAA (E) 53.40%	GAC (D) 23.09%	GAG (E) 13.07%	CAC (H) 6.23%	TAC (Y) 2.56%	AAC (N) 1.15%	GTC (V) 0.30%	GGC (G) 0.09%	GGA (G) 0.07%	AAA (K) 0.03%
E2	11	1514	1521	YRT	X	-	HRYC	R141	PHE	3a	false	false	7863	-	HRY	C	CGT (R) 46.41%	CAT (H) 43.42%	TAT (Y) 9.77%	CGC (R) 0.14%	AAT (N) 0.11%	AGT (S) 0.08%	CCT (P) 0.01%	GGT (G) 0.01%	CAG (Q) 0.01%	CAC (H) 0.01%
E2	84	1733	1740	MRG	R	R	KRQ	R141	PHE	3a	false	false	6396	-	KRQ	-	CAG (Q) 61.80%	AAG (K) 25.73%	CGG (R) 12.29%	CGA (R) 0.05%	AGG (R) 0.03%	TAG (*) 0.03%	CAA (Q) 0.02%	CTG (L) 0.02%	GGG (G) 0.02%	AAA (K) 0.02%
E2	15	1527	1533	RGS	G	G	SRG	R142	PHE	1	false	false	172	-	SG	R	GGC (G) 55.23%	AGC (S) 36.05%	GGG (G) 7.56%	GGT (G) 0.58%	AGG (R) 0.58%	-	-	-	-	-
E2	62	1668	1674	MMC	X	-	NTHP	R142	PHE	1	false	false	65	-	TH	NP	CAC (H) 89.23%	ACC (T) 10.77%	-	-	-	-	-	-	-	-
NS2	211	3393	3399	RRC	X	-	NSDG	R142	PHE	1	false	false	167	-	NSD	G	AAC (N) 86.23%	GAC (D) 8.38%	AGC (S) 5.39%	-	-	-	-	-	-	-
NS5A	364	7358	7347	RRC	X	-	NSDG	R143	PHE	3a	true	false	121	-	SD	NG	AGC (S) 58.68%	GAC (D) 34.71%	GGC (G) 4.13%	AGT (S) 1.65%	GAT (D) 0.83%	-	-	-	-	-
E2	11	1455	1521	HAS	X	-	NKHQY	R145	PHE	1a	false	false	7834	-	KHQY	N	CAG (Q) 58.85%	AAG (K) 23.42%	TAC (Y) 10.06%	CAC (H) 7.54%	CGG (R) 0.06%	CAA (Q) 0.01%	CCG (P) 0.01%	AAT (N) 0.01%	TAG (*) 0.01%	TAT (Y) 0.01%
E2	14	1464	1530	CRW	R	R	QHR	R145	PHE	1a	false	false	7627	-	QR	H	CAA (Q) 81.15%	CGT (R) 14.12%	CAT (H) 4.52%	AAA (K) 0.08%	TAA (*) 0.05%	CGA (R) 0.04%	CTA (L) 0.01%	TGT (C) 0.01%	GAA (E) 0.01%	-
E2	18	1476	1542	RGS	G	G	SRG	R145	PHE	1a	false	false	7176	-	SRG	-	AGG (R) 61.47%	AGC (S) 22.58%	GGC (G) 11.82%	CGC (R) 1.41%	GGT (G) 1.39%	GGG (G) 1.11%	AGA (R) 0.08%	AAG (K) 0.06%	GGA (G) 0.03%	AGT (S) 0.03%
E2	22	1488	1554	MYA	X	-	TIPL	R145	PHE	1a	false	false	7026	-	IP	TL	CCA (P) 79.25%	ATA (I) 14.90%	TCA (S) 2.62%	CAA (Q) 1.55%	CAG (Q) 1.37%	ACA (T) 0.14%	CTA (L) 0.06%	CCG (P) 0.04%	CCT (P) 0.03%	TTA (L) 0.01%
E2	55	1587	1653	RTR	V	V	IMV	R145	PHE	1a	false	false	1743	-	IV	M	GTG (V) 85.31%	ATA (I) 14.29%	CTG (L) 0.29%	GTA (V) 0.06%	ATG (M) 0.06%	-	-	-	-	-
E2	3	1431	1497	MMC	X	-	NTHP	R146	PHE	1a	false	false	57	-	TH	NP	ACC (T) 64.91%	CAC (H) 33.33%	CAT (H) 1.75%	-	-	-	-	-	-	-
E2	13	1461	1527	RYG	X	-	TMAV	R146	PHE	1a	false	false	37	-	TV	MA	GTG (V) 72.97%	ACG (T) 24.32%	GTA (V) 2.70%	-	-	-	-	-	-	-
NS2	209	3327	3393	RYG	X	-	TMAV	R146	PHE	1a	false	false	114	-	MA	TV	ATG (M) 93.86%	GCG (A) 6.14%	-	-	-	-	-	-	-	-
Core	4	344	351	MWT	X	-	NIHL	R15	PHE	3a	false	false	972	-	NL	IH	CTT (L) 77.06%	AAT (N) 12.86%	ATT (I) 4.84%	CTA (L) 4.63%	TTT (F) 0.51%	CCT (P) 0.10%	-	-	-	-
Core	50	482	489	MGK	R	R	RS	R15	PHE	3a	false	false	403	-	R	S	AGG (R) 56.82%	CGT (R) 42.43%	CGC (R) 0.50%	GGT (G) 0.25%	-	-	-	-	-	-
Core	71	545	552	MSC	X	-	TSPR	R15	PHE	3a	false	false	121	-	SP	TR	AGC (S) 93.39%	CCC (P) 5.79%	CGC (R) 0.83%	-	-	-	-	-	-	-
E2	21	1544	1551	RSC	X	-	TSAG	R15	PHE	3a	false	false	225	-	SA	TG	GCC (A) 67.56%	AGC (S) 28.89%	GCT (A) 1.33%	GAC (D) 0.89%	TCC (S) 0.44%	AAC (N) 0.44%	AGA (R) 0.44%	-	-	-
E2	335	2504	2493	KYY	X	-	AVSF	R15	PHE	3a	false	false	212	-	AF	VS	TTC (F) 94.34%	GCT (A) 5.19%	TTT (F) 0.47%	-	-	-	-	-	-	-
NS2	128	3161	3150	RYC	X	-	TIAV	R15	PHE	3a	false	false	516	-	IA	TV	ATC (I) 50.39%	GCC (A) 44.19%	GTC (V) 4.84%	GCT (A) 0.58%	-	-	-	-	-	-
NS3	48	3572	3561	RTR	V	V	IMV	R15	PHE	3a	true	false	245	-	IV	M	ATA (I) 90.20%	GTG (V) 9.80%	-	-	-	-	-	-	-	-
NS5A	335	7271	7260	GWW	V	V	EDV	R15	PHE	3a	true	false	534	-	EV	D	GAA (E) 62.36%	GTT (V) 35.58%	GTA (V) 1.50%	AAA (K) 0.56%	-	-	-	-	-	-
Core	4	349	351	YYT	X	-	PLSF	R153	PHE	3a	false	false	2971	-	LSF	P	TTT (F) 59.54%	CTT (L) 30.70%	TCT (S) 8.68%	AAT (N) 0.61%	CCT (P) 0.17%	TTC (F) 0.13%	TTA (L) 0.10%	GTT (V) 0.03%	TAT (Y) 0.03%	-
E1	43	1039	1041	RRT	X	-	NSDG	R153	PHE	3a	false	false	1124	-	NG	SD	AAT (N) 79.09%	GGT (G) 9.96%	GAT (D) 4.80%	AGT (S) 4.18%	AAC (N) 0.98%	AAG (K) 0.71%	ACT (T) 0.18%	CAT (H) 0.09%	-	-
E2	34	1588	1590	ARW	X	-	KNRS	R153	PHE	3a	false	false	816	-	KNS	R	AGT (S) 72.18%	AAT (N) 14.83%	AAA (K) 11.89%	AAG (K) 0.74%	AGC (S) 0.37%	-	-	-	-	-
E2	117	1840	1839	RMA	X	-	KTEA	R153	PHE	3a	false	false	1145	-	KA	TE	GCA (A) 66.11%	AAA (K) 32.31%	GTA (V) 0.52%	ACA (T) 0.52%	GCG (A) 0.26%	AAG (K) 0.17%	GAA (E) 0.09%	-	-	-
E2	131	1882	1881	RTV	V	V	IMV	R153	PHE	3a	false	false	1048	-	IV	M	GTG (V) 57.73%	ATC (I) 19.66%	GTA (V) 14.69%	GTC (V) 7.63%	GTT (V) 0.19%	ATA (I) 0.10%	-	-	-	-
E2	138	1903	1902	RYC	X	-	TIAV	R153	PHE	3a	false	false	1022	-	IA	TV	GCC (A) 70.06%	ATC (I) 28.18%	GTC (V) 0.49%	AAC (N) 0.49%	GCT (A) 0.39%	ACC (T) 0.39%	-	-	-	-
E2	191	2077	2061	MSC	X	-	TSPR	R153	PHE	3a	false	false	890	-	SPR	T	CGC (R) 75.84%	CCC (P) 15.51%	AGC (S) 6.63%	CGT (R) 0.79%	CAC (H) 0.56%	TGC (C) 0.22%	CGA (R) 0.22%	CTC (L) 0.11%	GGC (G) 0.11%	-
p7	7	2614	2598	AYR	T	T	TIM	R153	PHE	3a	false	false	1109	-	TM	I	ATG (M) 66.01%	ACA (T) 28.49%	ACG (T) 5.41%	ATA (I) 0.09%	-	-	-	-	-	-
p7	32	2689	2673	RTR	V	V	IMV	R153	PHE	3a	false	false	1204	-	IV	M	ATA (I) 64.70%	GTG (V) 20.85%	GTA (V) 14.37%	GTC (V) 0.08%	-	-	-	-	-	-
NS3	125	3808	3792	RSC	X	-	TSAG	R153	PHE	3a	true	false	1092	-	SA	TG	AGC (S) 89.01%	GCC (A) 9.80%	AGT (S) 1.19%	-	-	-	-	-	-	-
NS5A	347	7312	7296	MRG	R	R	KRQ	R153	PHE	3a	true	false	1440	-	KRQ	-	AAG (K) 75.21%	CAG (Q) 12.08%	CGG (R) 10.69%	AGG (R) 1.04%	AAA (K) 0.97%	-	-	-	-	-
Core	50	484	489	MGS	R	R	SR	R156	PHE	1a	false	false	278	-	R	S	AGG (R) 90.29%	CGC (R) 9.71%	-	-	-	-	-	-	-	-
NS5B	362	8680	8685	YTS	L	L	LF	R156	PHE	1a	true	false	349	-	L	F	CTC (L) 93.12%	TTG (L) 5.44%	AAG (K) 1.15%	TTC (F) 0.29%	-	-	-	-	-	-
Core	4	285	351	MWT	X	-	NIHL	R157	PHE	1a	false	false	369	-	NL	IH	AAT (N) 74.80%	CTT (L) 24.93%	AAC (N) 0.27%	-	-	-	-	-	-	-
Core	169	780	846	YTK	L	L	LF	R157	PHE	1a	false	false	162	-	L	F	CTT (L) 87.04%	TTG (L) 11.11%	TTA (L) 0.62%	TTT (F) 0.62%	CTC (L) 0.62%	-	-	-	-	-
NS5A	75	6472	6480	RYT	X	-	TIAV	R159	PHE	4c	true	false	1712	-	TAV	I	ACT (T) 73.54%	GTT (V) 15.48%	GCT (A) 10.46%	ACC (T) 0.29%	ATT (I) 0.23%	-	-	-	-	-
E2	14	1523	1530	MRA	R	R	KRQ	R160	PHE	3a	false	false	6852	-	KRQ	-	AAA (K) 44.96%	CAA (Q) 36.47%	AGA (R) 17.97%	AGT (S) 0.47%	AAG (K) 0.04%	CAG (Q) 0.03%	TAA (*) 0.03%	CAC (H) 0.01%	AAT (N) 0.01%	-
E2	192	2084	2064	RRT	X	-	NSDG	R160	PHE	3a	false	false	5879	-	NG	SD	AAT (N) 85.01%	GGT (G) 14.54%	AAC (N) 0.39%	GAT (D) 0.05%	-	-	-	-	-	-
E2	16	1528	1536	TKB	X	-	CWFL	R161	PHE	4a	false	false	539	-	WFL	C	TGG (W) 32.84%	TTC (F) 28.94%	TTT (F) 24.86%	TTG (L) 13.17%	TGA (*) 0.19%	-	-	-	-	-
NS5A	30	6354	6345	RMG	X	-	KTEA	R164	PHE	3a	true	true	51	A	KA	TE	AAG (K) 82.35%	GCG (A) 15.69%	GCA (A) 1.96%	-	-	-	-	-	-	-
Core	4	283	351	MWT	X	-	NIHL	R165	PHE	1a	false	false	346	-	NL	IH	AAT (N) 76.88%	CTT (L) 22.83%	AGT (S) 0.29%	-	-	-	-	-	-	-
Core	13	310	378	MGW	R	R	RS	R165	PHE	1a	false	false	59	-	R	S	CGT (R) 67.80%	AGA (R) 30.51%	CGC (R) 1.69%	-	-	-	-	-	-	-
Core	50	421	489	MGK	R	R	RS	R165	PHE	1a	false	false	34	-	R	S	CGT (R) 64.71%	AGG (R) 35.29%	-	-	-	-	-	-	-	-
Core	71	484	552	MSY	X	-	TSPR	R165	PHE	1a	false	false	26	-	SP	TR	CCC (P) 57.69%	AGT (S) 23.08%	AGC (S) 19.23%	-	-	-	-	-	-	-
Core	169	778	846	YTK	L	L	LF	R165	PHE	1a	false	false	65	-	L	F	CTT (L) 89.23%	TTG (L) 10.77%	-	-	-	-	-	-	-	-
E2	13	1459	1527	RYG	X	-	TMAV	R165	PHE	1a	false	false	84	-	TAV	M	GTG (V) 71.43%	GCG (A) 19.05%	ACG (T) 7.14%	GTA (V) 1.19%	ATG (M) 1.19%	-	-	-	-	-
Core	4	342	351	MWT	X	-	NIHL	R167	PHE	3a	false	false	248	-	NL	IH	CTT (L) 61.29%	AAT (N) 38.71%	-	-	-	-	-	-	-	-
Core	13	369	378	MGW	R	R	RS	R167	PHE	3a	false	false	136	-	R	S	AGA (R) 77.94%	CGT (R) 22.06%	-	-	-	-	-	-	-	-
Core	16	378	387	RWC	X	-	NIDV	R167	PHE	3a	false	false	146	-	NV	ID	GTC (V) 76.71%	AAC (N) 21.92%	ATC (I) 1.37%	-	-	-	-	-	-	-
Core	50	480	489	MGK	R	R	RS	R167	PHE	3a	false	false	238	-	R	S	CGT (R) 87.39%	AGG (R) 9.66%	AGA (R) 2.94%	-	-	-	-	-	-	-
Core	71	543	552	MSC	X	-	TSPR	R167	PHE	3a	false	false	207	-	SP	TR	AGC (S) 87.44%	CCC (P) 11.59%	AAC (N) 0.48%	AGT (S) 0.48%	-	-	-	-	-	-
E2	14	1525	1530	HAH	X	-	KNQHY	R168	PHE	1a	false	false	1378	-	NQHY	K	AAT (N) 69.52%	TAC (Y) 12.34%	CAC (H) 10.16%	CAA (Q) 7.76%	AAC (N) 0.15%	TAT (Y) 0.07%	-	-	-	-
E2	17	1534	1539	RYT	X	-	TIAV	R168	PHE	1a	false	false	1489	-	TAV	I	GTT (V) 75.15%	ACT (T) 15.58%	GCT (A) 8.39%	ACC (T) 0.34%	ATT (I) 0.27%	GTC (V) 0.20%	GCC (A) 0.07%	-	-	-
NS3	377	4543	4548	YTM	L	L	LF	R168	PHE	1a	true	false	887	-	L	F	TTA (L) 89.74%	CTC (L) 9.47%	CTA (L) 0.56%	TTG (L) 0.23%	-	-	-	-	-	-
NS3	263	4204	4206	RSC	X	-	TSAG	R169	PHE	1a	true	false	556	-	SA	TG	AGC (S) 92.27%	GCC (A) 7.55%	AGT (S) 0.18%	-	-	-	-	-	-	-
NS5B	184	8149	8151	MYA	X	-	TIPL	R169	PHE	1a	true	false	582	-	TL	IP	CTA (L) 75.43%	ACA (T) 23.71%	CCA (P) 0.69%	CTG (L) 0.17%	-	-	-	-	-	-
E2	193	2078	2067	YYG	L	L	PLS	R17	PHE	3a	false	false	6155	-	PL	S	CCG (P) 61.74%	TTG (L) 35.35%	ACG (T) 2.01%	TCG (S) 0.58%	CTG (L) 0.18%	TTA (L) 0.05%	CCA (P) 0.05%	TTT (F) 0.02%	CAG (Q) 0.02%	-
E2	63	1670	1677	MRG	R	R	KRQ	R170	PHE	3a	false	false	1042	-	RQ	K	AGG (R) 80.71%	CAG (Q) 17.47%	AAG (K) 1.63%	AGA (R) 0.10%	CGG (R) 0.10%	-	-	-	-	-
Core	4	344	351	MWT	X	-	NIHL	R18	PHE	3a	false	false	4536	-	NL	IH	CTT (L) 94.05%	AAT (N) 5.82%	TTT (F) 0.11%	CCT (P) 0.02%	-	-	-	-	-	-
E2	14	1523	1530	YTM	L	L	LF	R18	PHE	3a	false	false	2164	-	LF	-	CTC (L) 80.78%	TTC (F) 10.17%	TTA (L) 8.83%	CTA (L) 0.09%	CTT (L) 0.09%	CAC (H) 0.05%	-	-	-	-
E2	27	1562	1569	ARW	X	-	KNRS	R18	PHE	3a	false	false	2372	-	NR	KS	AGA (R) 86.89%	AAT (N) 10.83%	AGG (R) 1.39%	AGT (S) 0.42%	AAC (N) 0.34%	CGG (R) 0.04%	AAA (K) 0.04%	GGA (G) 0.04%	-	-
NS5B	71	7760	7812	RTK	V	V	MIV	R2	PHE	1a	true	false	1590	-	MIV	-	ATG (M) 82.01%	ATT (I) 9.31%	GTT (V) 8.62%	ATA (I) 0.06%	-	-	-	-	-	-
NS5B	110	7877	7929	WRC	X	-	NSYC	R2	PHE	1a	true	false	1598	-	NC	SY	AAC (N) 71.15%	TGC (C) 28.60%	AAA (K) 0.19%	TGT (C) 0.06%	-	-	-	-	-	-
NS5B	111	7880	7932	CWK	L	L	QHL	R2	PHE	1a	true	false	1623	-	HL	Q	CTG (L) 70.92%	CAT (H) 28.96%	CTA (L) 0.12%	-	-	-	-	-	-	-
E1	46	973	1050	YYG	L	L	PLS	R20	PHE	3	false	false	116	-	LS	P	TCG (S) 75.86%	CTG (L) 20.69%	TCA (S) 1.72%	CCG (P) 0.86%	TTG (L) 0.86%	-	-	-	-	-
E2	5	1426	1503	WYC	X	-	TISF	R20	PHE	3	false	false	187	-	IS	TF	TCC (S) 94.12%	ATC (I) 5.88%	-	-	-	-	-	-	-	-
E2	32	1507	1584	ARS	X	-	NKSR	R20	PHE	3	false	false	321	-	NR	KS	AAC (N) 94.70%	AGG (R) 5.30%	-	-	-	-	-	-	-	-
NS2	162	3196	3252	RTR	V	V	IMV	R20	PHE	3	false	false	230	-	MV	I	GTG (V) 80.87%	ATG (M) 12.61%	GTA (V) 6.52%	-	-	-	-	-	-	-
NS2	182	3256	3312	RTR	V	V	IMV	R20	PHE	3	false	false	311	-	IV	M	GTG (V) 90.68%	ATA (I) 6.75%	GTA (V) 2.57%	-	-	-	-	-	-	-
NS5A	360	7279	7335	RYR	X	-	TIMAV	R20	PHE	3	true	false	185	-	TV	IMA	GTG (V) 83.24%	ACA (T) 11.89%	ATG (M) 4.32%	GAG (E) 0.54%	-	-	-	-	-	-
NS5A	384	7351	7407	AMM	T	T	KNT	R20	PHE	3	true	false	209	-	KNT	-	AAC (N) 80.38%	AAA (K) 12.92%	ACC (T) 5.74%	CCC (P) 0.48%	AAT (N) 0.48%	-	-	-	-	-
E2	194	2078	2070	YYA	L	L	PLS	R22	PHE	3a	false	false	8966	-	PLS	-	CTA (L) 39.58%	TCA (S) 35.03%	CCA (P) 16.91%	TTA (L) 6.26%	CAA (Q) 2.14%	TCG (S) 0.02%	CGA (R) 0.01%	ATA (I) 0.01%	CTG (L) 0.01%	TGA (*) 0.01%
Core	20	321	399	MWG	X	-	KMQL	R25	PHE	4r	false	false	338	-	MQ	KL	ATG (M) 86.39%	CAG (Q) 13.61%	-	-	-	-	-	-	-	-
Core	162	747	825	RTR	V	V	IMV	R25	PHE	4r	false	false	960	-	IV	M	ATA (I) 89.79%	GTG (V) 10.10%	ATG (M) 0.10%	-	-	-	-	-	-	-
E1	21	897	975	RTK	V	V	MIV	R25	PHE	4r	false	false	413	-	IV	M	GTG (V) 93.46%	ATT (I) 6.54%	-	-	-	-	-	-	-	-
E1	89	1101	1179	YTS	L	L	LF	R25	PHE	4r	false	false	565	-	L	F	TTG (L) 94.69%	CTC (L) 5.31%	-	-	-	-	-	-	-	-
E2	302	2316	2394	YTS	L	L	LF	R25	PHE	4r	false	false	491	-	L	F	CTC (L) 86.15%	TTG (L) 13.44%	CTT (L) 0.41%	-	-	-	-	-	-	-
NS3	13	3378	3456	YTK	L	L	LF	R25	PHE	4r	true	false	760	-	L	F	TTG (L) 52.89%	CTT (L) 47.11%	-	-	-	-	-	-	-	-
NS3	147	3780	3858	RYG	X	-	TMAV	R25	PHE	4r	true	false	1489	-	MA	TV	ATG (M) 93.02%	GCG (A) 6.98%	-	-	-	-	-	-	-	-
NS5B	146	7959	8037	KSC	X	-	AGSC	R25	PHE	4r	true	false	341	-	AC	GS	TGC (C) 81.82%	GCC (A) 17.60%	TAC (Y) 0.29%	TGT (C) 0.29%	-	-	-	-	-	-
NS5B	147	7962	8040	RTK	V	V	MIV	R25	PHE	4r	true	false	343	-	IV	M	GTT (V) 75.22%	GTG (V) 17.78%	ATT (I) 7.00%	-	-	-	-	-	-	-
NS5B	159	7998	8076	YTM	L	L	LF	R25	PHE	4r	true	true	356	L	L	F	CTC (L) 78.93%	TTA (L) 21.07%	-	-	-	-	-	-	-	-
NS5B	282	8367	8445	WSC	X	-	TSC	R25	PHE	4r	true	true	684	S	S	TC	AGC (S) 84.94%	TCC (S) 14.77%	AAC (N) 0.15%	AGT (S) 0.15%	-	-	-	-	-	-
E2	16	1450	1536	WTM	I	I	ILF	R27	PHE	1a	false	false	25655	-	IL	F	ATC (I) 78.28%	TTA (L) 20.87%	ATT (I) 0.35%	TTG (L) 0.16%	CTC (L) 0.08%	CTA (L) 0.08%	GTC (V) 0.06%	ATA (I) 0.05%	CCA (P) 0.04%	ACC (T) 0.01%
E2	11	1516	1521	YRT	X	-	HRYC	R28	PHE	1b	false	false	580	-	RY	HC	TAT (Y) 87.41%	CGT (R) 5.00%	TCT (S) 3.10%	CAT (H) 2.59%	TAC (Y) 1.90%	-	-	-	-	-
E2	3	1489	1497	YRT	X	-	HRYC	R30	PHE	3a	false	false	4624	-	RY	HC	CGT (R) 92.91%	TAT (Y) 6.21%	CGG (R) 0.69%	TGT (C) 0.09%	CAT (H) 0.04%	CGC (R) 0.04%	TTT (F) 0.02%	-	-	-
E2	18	1534	1542	MAB	X	-	NKHQ	R30	PHE	3a	false	false	5305	-	NKQ	H	CAG (Q) 73.67%	AAC (N) 12.74%	AAG (K) 7.80%	AAT (N) 5.30%	GAG (E) 0.36%	TAG (*) 0.06%	CAA (Q) 0.04%	CAC (H) 0.02%	AAA (K) 0.02%	-
E2	8	1505	1512	GWW	V	V	EDV	R33	PHE	3a	false	false	6650	-	EV	D	GAA (E) 64.74%	GTT (V) 30.68%	AGT (S) 3.52%	GAG (E) 0.29%	GCT (A) 0.23%	GTC (V) 0.15%	CAT (H) 0.12%	AAA (K) 0.06%	TCT (S) 0.05%	ATT (I) 0.05%
E2	1	1419	1491	SRG	X	-	QREG	R34	PHE	1a	false	false	61694	-	QEG	R	GAG (E) 79.50%	CAG (Q) 10.09%	GGG (G) 5.43%	AAG (K) 1.99%	GAA (E) 1.74%	GCG (A) 1.22%	TAG (*) 0.01%	CAA (Q) 0.00%	CGG (R) 0.00%	GGA (G) 0.00%
E2	11	1449	1521	YWC	X	-	HLYF	R34	PHE	1a	false	false	64959	-	HF	LY	CAC (H) 85.18%	TTC (F) 14.44%	CAA (Q) 0.11%	AAC (N) 0.08%	CAT (H) 0.07%	TAC (Y) 0.05%	TTA (L) 0.02%	CGC (R) 0.01%	CTC (L) 0.01%	TTT (F) 0.01%
E2	18	1470	1542	RGS	G	G	SRG	R34	PHE	1a	false	false	79695	-	SRG	-	GGC (G) 75.71%	AGG (R) 12.56%	AGC (S) 11.38%	GGA (G) 0.11%	GAC (D) 0.11%	GGT (G) 0.07%	AGA (R) 0.03%	AAC (N) 0.01%	TGC (C) 0.01%	AGT (S) 0.01%
E2	22	1482	1554	KYG	X	-	AVSL	R34	PHE	1a	false	false	81908	-	VS	AL	TCG (S) 77.01%	GTG (V) 21.99%	CCG (P) 0.68%	TAG (*) 0.14%	TCA (S) 0.05%	TTG (L) 0.05%	GTA (V) 0.02%	ATG (M) 0.01%	TCT (S) 0.01%	TGG (W) 0.01%
E2	25	1491	1563	ARK	X	-	KNRS	R34	PHE	1a	false	false	90732	-	KRS	N	AAG (K) 75.61%	AGG (R) 12.36%	AGT (S) 11.06%	AAA (K) 0.92%	AAT (N) 0.02%	AGA (R) 0.01%	GAG (E) 0.01%	AAC (N) 0.00%	AGC (S) 0.00%	GGG (G) 0.00%
NS2	34	2796	2868	YTW	L	L	LF	R34	PHE	1a	false	false	56751	-	LF	-	TTA (L) 62.57%	TTT (F) 27.59%	CTT (L) 9.79%	CTA (L) 0.02%	TCA (S) 0.01%	TTG (L) 0.01%	CCT (P) 0.01%	ATT (I) 0.00%	GTA (V) 0.00%	CTC (L) 0.00%
NS3	94	3627	3699	YTD	L	L	LF	R34	PHE	1a	true	false	83514	-	L	F	CTG (L) 61.20%	CTT (L) 20.84%	CTA (L) 9.90%	TTA (L) 7.94%	TTG (L) 0.04%	CCG (P) 0.03%	ATG (M) 0.01%	TTT (F) 0.01%	CGG (R) 0.01%	CCT (P) 0.01%
NS5A	304	7095	7167	MWC	X	-	NIHL	R34	PHE	1a	true	false	55193	-	NL	IH	AAC (N) 60.79%	CTC (L) 36.71%	CTT (L) 2.22%	AAA (K) 0.12%	AAT (N) 0.05%	CTA (L) 0.03%	TTC (F) 0.03%	GAC (D) 0.01%	ATC (I) 0.01%	CGG (R) 0.01%
NS5A	399	7380	7452	GMS	A	A	DEA	R34	PHE	1a	true	false	58507	-	DA	E	GCG (A) 63.59%	GAC (D) 20.56%	GCC (A) 15.41%	GTG (V) 0.13%	GAG (E) 0.10%	ACG (T) 0.06%	GCA (A) 0.05%	GTC (V) 0.03%	GCT (A) 0.02%	ACC (T) 0.02%
NS5B	189	8094	8166	MSC	X	-	TSPR	R34	PHE	1a	true	false	34100	-	SPR	T	CGC (R) 67.89%	AGC (S) 16.04%	CCC (P) 12.51%	CAC (H) 3.30%	TGC (C) 0.07%	CGA (R) 0.04%	CGT (R) 0.03%	AAC (N) 0.02%	CTC (L) 0.01%	AGT (S) 0.01%
NS5B	282	8366	8445	WSC	X	-	TSC	R36	PHE	4r	true	true	259	S	S	TC	TCC (S) 92.28%	AGC (S) 6.95%	TCT (S) 0.39%	ACC (T) 0.39%	-	-	-	-	-	-
E2	90	1692	1758	RGS	G	G	SRG	R4	PHE	1a	false	false	2699	-	SG	R	AGC (S) 94.11%	GGG (G) 5.71%	GGC (G) 0.11%	AAC (N) 0.04%	ATC (I) 0.04%	-	-	-	-	-
NS5A	310	7119	7185	MSC	X	-	TSPR	R4	PHE	1a	true	false	433	-	SP	TR	AGC (S) 93.53%	CCC (P) 6.24%	ACC (T) 0.23%	-	-	-	-	-	-	-
E2	1	1484	1491	RGW	G	G	RSG	R41	PHE	3a	false	false	1732	-	RG	S	GGT (G) 89.95%	AGA (R) 7.97%	AGT (S) 0.98%	GGC (G) 0.81%	GAT (D) 0.23%	AAA (K) 0.06%	-	-	-	-
E2	17	1532	1539	RYG	X	-	TMAV	R41	PHE	3a	false	false	1455	-	TV	MA	ACG (T) 93.68%	GTG (V) 5.57%	TCG (S) 0.55%	ACA (T) 0.14%	ATG (M) 0.07%	-	-	-	-	-
NS3	620	5288	5277	AYR	T	T	TIM	R41	PHE	3a	true	false	3749	-	TM	I	ATG (M) 81.97%	ACA (T) 15.12%	ACT (T) 2.24%	ACG (T) 0.43%	ATA (I) 0.16%	GTG (V) 0.03%	CTG (L) 0.03%	AAG (K) 0.03%	-	-
NS5A	15	6311	6300	AYS	T	T	TIM	R41	PHE	3a	true	false	6156	-	T	IM	ACC (T) 84.29%	ACG (T) 9.83%	ATC (I) 3.48%	GTG (V) 1.90%	ACT (T) 0.29%	GCG (A) 0.11%	ACA (T) 0.03%	GCC (A) 0.02%	TCC (S) 0.02%	AGC (S) 0.02%
NS5B	203	8231	8208	YRT	X	-	HRYC	R41	PHE	3a	true	false	4023	-	HRY	C	CAT (H) 86.15%	TAT (Y) 7.83%	CGT (R) 5.79%	CAC (H) 0.20%	CTT (L) 0.02%	-	-	-	-	-
E2	16	1527	1536	YTD	L	L	LF	R42	PHE	3a	false	false	2253	-	L	F	CTT (L) 55.44%	TTG (L) 31.34%	TTA (L) 10.08%	ATT (I) 2.35%	CTC (L) 0.62%	TTT (F) 0.09%	CCT (P) 0.04%	TCG (S) 0.04%	-	-
Core	43	459	468	CRM	R	R	QHR	R44	PHE	3b	false	false	209	-	HR	Q	CAC (H) 87.08%	CGA (R) 11.96%	CAA (Q) 0.48%	CAT (H) 0.48%	-	-	-	-	-	-
Core	49	477	486	RYR	X	-	TIMAV	R44	PHE	3b	false	false	209	-	TV	IMA	GTA (V) 88.04%	ACG (T) 11.96%	-	-	-	-	-	-	-	-
Core	78	564	573	SMG	X	-	QPEA	R44	PHE	3b	false	false	95	-	QEA	P	CAG (Q) 75.79%	GCG (A) 17.89%	GAG (E) 6.32%	-	-	-	-	-	-	-
NS2	128	3084	3150	SYC	X	-	PLAV	R45	PHE	1a	false	false	195	-	LA	PV	CTC (L) 88.21%	GCC (A) 10.77%	CTT (L) 1.03%	-	-	-	-	-	-	-
NS2	129	3087	3153	RTS	V	V	IMV	R45	PHE	1a	false	false	193	-	MV	I	GTC (V) 89.12%	ATG (M) 10.88%	-	-	-	-	-	-	-	-
NS5A	226	6867	6933	RWG	X	-	KMEV	R45	PHE	1a	true	false	303	-	ME	KV	ATG (M) 89.77%	GAG (E) 5.94%	GTG (V) 4.29%	-	-	-	-	-	-	-
NS5B	180	8073	8139	ARS	X	-	NKSR	R45	PHE	1a	true	false	161	-	KS	NR	AAG (K) 86.34%	AGC (S) 9.32%	AAA (K) 1.86%	AGG (R) 1.24%	AAC (N) 0.62%	AGT (S) 0.62%	-	-	-	-
Core	4	339	351	MWT	X	-	NIHL	R48	PHE	3a	false	false	243	-	NL	IH	CTT (L) 79.84%	AAT (N) 19.34%	TTT (F) 0.41%	CTC (L) 0.41%	-	-	-	-	-	-
Core	50	477	489	MGW	R	R	RS	R48	PHE	3a	false	false	95	-	R	S	CGT (R) 94.74%	AGA (R) 5.26%	-	-	-	-	-	-	-	-
Core	114	669	681	CRW	R	R	QHR	R48	PHE	3a	false	false	58	-	HR	Q	CGA (R) 48.28%	CAT (H) 44.83%	CGT (R) 6.90%	-	-	-	-	-	-	-
Core	129	714	726	KGW	G	G	GC	R48	PHE	3a	false	false	68	-	GC	-	GGA (G) 64.71%	GGT (G) 19.12%	TGT (C) 8.82%	GGC (G) 5.88%	TAT (Y) 1.47%	-	-	-	-	-
Core	178	861	873	YTW	L	L	LF	R48	PHE	3a	false	false	178	-	L	F	CTT (L) 62.92%	TTA (L) 37.08%	-	-	-	-	-	-	-	-
NS3	307	4341	4338	YTS	L	L	LF	R48	PHE	3a	true	false	115	-	L	F	CTC (L) 61.74%	TTG (L) 38.26%	-	-	-	-	-	-	-	-
Core	4	343	351	MWT	X	-	NIHL	R49	PHE	3k	false	false	1465	-	NL	IH	CTT (L) 89.62%	AAT (N) 10.03%	TTT (F) 0.20%	CTC (L) 0.07%	CCT (P) 0.07%	-	-	-	-	-
Core	13	370	378	MGW	R	R	RS	R49	PHE	3k	false	false	706	-	R	S	AGA (R) 92.63%	CGT (R) 7.22%	GGA (G) 0.14%	-	-	-	-	-	-	-
Core	169	838	846	YTW	L	L	LF	R49	PHE	3k	false	false	599	-	L	F	TTA (L) 92.15%	CTT (L) 5.51%	TTG (L) 2.17%	CTA (L) 0.17%	-	-	-	-	-	-
Core	4	343	351	MWT	X	-	NIHL	R51	PHE	3a	false	false	4911	-	NL	IH	CTT (L) 92.20%	AAT (N) 5.95%	TTT (F) 0.92%	CAT (H) 0.81%	CTC (L) 0.06%	CCT (P) 0.04%	CTG (L) 0.02%	-	-	-
E2	91	1753	1761	KAW	X	-	EDY	R51	PHE	3a	false	false	1462	-	EDY	-	GAT (D) 42.61%	TAT (Y) 32.35%	GAA (E) 19.97%	AAT (N) 4.72%	CAT (H) 0.34%	-	-	-	-	-
E2	98	1777	1782	RWT	X	-	NIDV	R51	PHE	3a	false	false	1165	-	NV	ID	AAT (N) 73.13%	GTT (V) 26.87%	-	-	-	-	-	-	-	-
E2	190	2053	2058	GRK	G	G	EDG	R51	PHE	3a	false	false	2525	-	DG	E	GAT (D) 74.30%	GGG (G) 25.35%	GAC (D) 0.20%	GAG (E) 0.08%	GGT (G) 0.04%	AAT (N) 0.04%	-	-	-	-
E2	191	2071	2061	SRA	X	-	QREG	R51	PHE	3a	false	false	2691	-	QG	RE	GGA (G) 68.93%	CAA (Q) 29.91%	GGG (G) 0.89%	GAA (E) 0.19%	AGA (R) 0.04%	AAA (K) 0.04%	-	-	-	-
NS3	399	4624	4614	RYC	X	-	TIAV	R51	PHE	3a	true	false	1972	-	TV	IA	GTC (V) 79.87%	ACC (T) 17.34%	GCC (A) 1.88%	GTT (V) 0.91%	-	-	-	-	-	-
NS5A	439	7597	7572	RRC	X	-	NSDG	R51	PHE	3a	true	false	3488	-	NSG	D	AAC (N) 49.00%	AGC (S) 34.03%	GGC (G) 14.25%	ACC (T) 1.52%	AGT (S) 0.60%	TGC (C) 0.29%	ATC (I) 0.14%	AAT (N) 0.11%	ACT (T) 0.03%	AAG (K) 0.03%
Core	4	285	351	MWT	X	-	NIHL	R54	PHE	1a	false	false	428	-	NL	IH	AAT (N) 94.63%	CTT (L) 5.37%	-	-	-	-	-	-	-	-
Core	162	746	825	RTS	V	V	IMV	R59	PHE	4r	false	false	409	-	IV	M	ATC (I) 87.29%	GTG (V) 9.29%	GTC (V) 3.42%	-	-	-	-	-	-	-
E2	18	1463	1542	RRC	X	-	NSDG	R59	PHE	4r	false	false	424	-	NSG	D	AAC (N) 74.06%	GGC (G) 17.22%	AGC (S) 8.25%	GGT (G) 0.24%	AGT (S) 0.24%	-	-	-	-	-
NS5B	357	8595	8670	RMA	X	-	KTEA	R59	PHE	4r	true	false	346	-	TE	KA	ACA (T) 93.64%	GAA (E) 5.49%	ACC (T) 0.58%	ACT (T) 0.29%	-	-	-	-	-	-
Core	60	511	519	RGW	G	G	RSG	R6	PHE	3a	false	false	324	-	RG	S	GGA (G) 87.65%	AGA (R) 6.17%	GGT (G) 5.86%	GGC (G) 0.31%	-	-	-	-	-	-
Core	71	544	552	MSC	X	-	TSPR	R6	PHE	3a	false	false	343	-	SP	TR	AGC (S) 93.88%	CCC (P) 5.83%	GGC (G) 0.29%	-	-	-	-	-	-	-
E2	22	1546	1554	RTR	V	V	IMV	R6	PHE	3a	false	false	165	-	IV	M	GTG (V) 92.12%	ATA (I) 7.88%	-	-	-	-	-	-	-	-
E2	192	2074	2064	RAH	X	-	KNED	R6	PHE	3a	false	false	558	-	KED	N	AAA (K) 71.33%	GAT (D) 16.85%	GAC (D) 5.91%	GAA (E) 5.38%	AAT (N) 0.36%	CAA (Q) 0.18%	-	-	-	-
E2	194	2080	2070	WMR	X	-	KTS	R6	PHE	3a	false	false	548	-	KS	T	TCA (S) 76.64%	AAA (K) 17.15%	AAG (K) 6.02%	TAA (*) 0.18%	-	-	-	-	-	-
NS2	69	2983	2973	RSC	X	-	TSAG	R6	PHE	3a	false	false	898	-	SA	TG	AGC (S) 85.97%	GCC (A) 12.92%	AGA (R) 0.45%	AGT (S) 0.33%	AAC (N) 0.22%	GCA (A) 0.11%	-	-	-	-
NS5A	239	6982	6972	MTR	L	L	IML	R6	PHE	3a	true	false	650	-	ML	I	CTG (L) 88.00%	ATG (M) 5.85%	CTA (L) 5.54%	TTG (L) 0.62%	-	-	-	-	-	-
NS5B	573	9340	9318	MTS	L	L	IML	R6	PHE	3a	true	false	980	-	ML	I	ATG (M) 73.47%	CTC (L) 26.12%	ATA (I) 0.20%	CTA (L) 0.10%	ACG (T) 0.10%	-	-	-	-	-
E2	22	1549	1554	RYA	X	-	TIAV	R60	PHE	1a	false	false	3488	-	TIA	V	GCA (A) 48.39%	ATA (I) 33.77%	ACA (T) 13.85%	TCA (S) 2.67%	ATG (M) 1.00%	GCG (A) 0.11%	GTA (V) 0.09%	GCT (A) 0.06%	ACT (T) 0.03%	ACG (T) 0.03%
E2	117	1835	1839	KYA	X	-	AVSL	R62	PHE	3a	false	false	1397	-	VS	AL	GTA (V) 85.18%	TCA (S) 13.46%	GTG (V) 0.72%	GCA (A) 0.43%	ATA (I) 0.21%	-	-	-	-	-
NS2	13	2816	2805	KTS	V	V	VFL	R62	PHE	3a	false	false	1245	-	VL	F	GTC (V) 85.38%	TTG (L) 13.98%	GCC (A) 0.32%	ATC (I) 0.16%	TTC (F) 0.08%	GTT (V) 0.08%	-	-	-	-
NS5A	7	6287	6276	RYC	X	-	TIAV	R62	PHE	3a	true	false	458	-	TV	IA	GTC (V) 76.20%	ACC (T) 22.93%	GTT (V) 0.66%	ATC (I) 0.22%	-	-	-	-	-	-
NS5A	338	7280	7269	RYT	X	-	TIAV	R62	PHE	3a	true	false	1612	-	TV	IA	ACT (T) 93.30%	GTT (V) 6.39%	ACC (T) 0.31%	-	-	-	-	-	-	-
E2	21	1472	1551	RAV	X	-	KNED	R64	PHE	1a	false	false	273	-	NED	K	GAC (D) 59.34%	AAC (N) 26.37%	GAG (E) 8.79%	GAA (E) 5.49%	-	-	-	-	-	-
E2	14	1452	1530	RGH	G	G	RSG	R67	PHE	1a	false	false	535	-	SG	R	GGA (G) 63.93%	AGC (S) 26.73%	AGT (S) 7.66%	AGA (R) 1.50%	GGC (G) 0.19%	-	-	-	-	-
E2	77	1641	1719	MRR	R	R	KRQ	R67	PHE	1a	false	false	533	-	KR	Q	CGA (R) 80.30%	AAG (K) 19.32%	TGA (*) 0.19%	CGG (R) 0.19%	-	-	-	-	-	-
E2	92	1686	1764	RYC	X	-	TIAV	R67	PHE	1a	false	false	585	-	IA	TV	ATC (I) 67.01%	GCC (A) 32.65%	AGC (S) 0.17%	ACC (T) 0.17%	-	-	-	-	-	-
E2	163	1899	1977	SMG	X	-	QPEA	R67	PHE	1a	false	false	267	-	QA	PE	CAG (Q) 90.64%	GCG (A) 9.36%	-	-	-	-	-	-	-	-
E2	227	2091	2169	RRY	X	-	NSDG	R67	PHE	1a	false	false	231	-	SD	NG	AGC (S) 89.18%	GAT (D) 8.66%	AAC (N) 0.87%	GAC (D) 0.87%	AGT (S) 0.43%	-	-	-	-	-
NS3	91	3612	3690	RSC	X	-	TSAG	R67	PHE	1a	true	false	811	-	SA	TG	GCC (A) 93.46%	AGC (S) 5.67%	GTC (V) 0.49%	CCC (P) 0.12%	GCT (A) 0.12%	AGT (S) 0.12%	-	-	-	-
NS3	610	5169	5247	RYC	X	-	TIAV	R67	PHE	1a	true	false	279	-	TV	IA	ACC (T) 91.76%	GTC (V) 8.24%	-	-	-	-	-	-	-	-
NS4B	12	5430	5508	RYR	X	-	TIMAV	R67	PHE	1a	false	false	514	-	MA	TIV	GCA (A) 91.25%	ATG (M) 7.20%	GCG (A) 1.17%	GTA (V) 0.19%	ACA (T) 0.19%	-	-	-	-	-
NS5A	30	6267	6345	YAW	X	-	QHY	R67	PHE	1a	true	true	209	Q	QY	H	TAT (Y) 73.68%	CAA (Q) 24.88%	CAT (H) 0.96%	TAC (Y) 0.48%	-	-	-	-	-	-
NS5A	78	6411	6489	MRG	R	R	KRQ	R67	PHE	1a	true	false	190	-	KR	Q	CGG (R) 80.53%	AAG (K) 16.32%	AGG (R) 1.58%	TGG (W) 1.58%	-	-	-	-	-	-
NS5A	358	7251	7329	MRG	R	R	KRQ	R67	PHE	1a	true	false	364	-	KR	Q	CGG (R) 83.79%	AAG (K) 16.21%	-	-	-	-	-	-	-	-
NS5B	135	7926	8004	SAM	X	-	QHED	R67	PHE	1a	true	false	230	-	QD	HE	GAC (D) 75.22%	CAA (Q) 24.35%	GGC (G) 0.43%	-	-	-	-	-	-	-
NS5B	175	8046	8124	YTK	L	L	LF	R67	PHE	1a	true	false	279	-	L	F	CTT (L) 76.70%	TTG (L) 22.94%	CCT (P) 0.36%	-	-	-	-	-	-	-
NS5B	327	8502	8580	SMG	X	-	QPEA	R67	PHE	1a	true	false	299	-	QA	PE	GCG (A) 74.92%	CAG (Q) 24.41%	GTG (V) 0.33%	GCT (A) 0.33%	-	-	-	-	-	-
NS5B	426	8799	8877	MTR	L	L	IML	R67	PHE	1a	true	false	590	-	ML	I	ATG (M) 69.15%	CTG (L) 16.10%	CTA (L) 10.00%	TTG (L) 4.41%	ATA (I) 0.34%	-	-	-	-	-
Core	4	345	351	YYT	X	-	PLSF	R69	PHE	3a	false	false	4195	-	PLS	F	TCT (S) 45.24%	CTT (L) 41.17%	CCT (P) 12.49%	TTT (F) 0.79%	CTC (L) 0.10%	AAT (N) 0.10%	TCA (S) 0.02%	ACT (T) 0.02%	ATT (I) 0.02%	CCC (P) 0.02%
E2	1	1485	1491	GRM	G	G	EDG	R69	PHE	3a	false	false	2238	-	EDG	-	GGC (G) 56.70%	GAA (E) 25.42%	GAC (D) 12.73%	AGC (S) 2.23%	GAG (E) 1.74%	GGT (G) 0.80%	GAT (D) 0.13%	AAC (N) 0.13%	GGA (G) 0.09%	-
E2	3	1491	1497	YRT	X	-	HRYC	R69	PHE	3a	false	false	2270	-	HRY	C	CGT (R) 36.70%	TAT (Y) 31.10%	CAT (H) 30.35%	CAC (H) 1.19%	CGC (R) 0.48%	TAC (Y) 0.18%	-	-	-	-
E2	16	1530	1536	HTK	L	L	MILF	R69	PHE	3a	false	false	2644	-	IL	MF	CTT (L) 53.82%	ATT (I) 36.84%	TTG (L) 7.41%	CTC (L) 0.72%	ATC (I) 0.61%	CTG (L) 0.19%	TTT (F) 0.11%	CTA (L) 0.11%	GTT (V) 0.08%	TTA (L) 0.04%
E2	21	1545	1551	WSY	X	-	TSC	R69	PHE	3a	false	false	2603	-	S	TC	AGC (S) 49.67%	AGT (S) 43.91%	TCT (S) 5.99%	ACT (T) 0.23%	CCT (P) 0.08%	TGT (C) 0.08%	GGC (G) 0.04%	-	-	-
E2	22	1548	1554	BYG	X	-	PLAVS	R69	PHE	3a	false	false	2556	-	PVS	LA	GTG (V) 51.72%	TCG (S) 40.69%	CCG (P) 6.14%	GCG (A) 0.47%	GTA (V) 0.39%	TCA (S) 0.23%	ATG (M) 0.12%	TTG (L) 0.12%	CCA (P) 0.08%	CTG (L) 0.04%
E2	81	1725	1731	KYY	X	-	AVSF	R69	PHE	3a	false	false	2905	-	AS	VF	TCC (S) 50.33%	GCC (A) 25.85%	GCT (A) 7.40%	TCT (S) 6.54%	TAC (Y) 3.51%	CTC (L) 3.20%	TTC (F) 1.82%	TAT (Y) 0.96%	ACC (T) 0.14%	CTG (L) 0.07%
E2	112	1821	1824	RRT	X	-	NSDG	R69	PHE	3a	false	false	2197	-	SDG	N	GAT (D) 50.02%	AGT (S) 36.96%	GGT (G) 11.02%	ACA (T) 1.27%	GAC (D) 0.32%	AGC (S) 0.14%	GGC (G) 0.14%	AAT (N) 0.14%	-	-
E2	191	2073	2061	RRR	X	-	KREG	R69	PHE	3a	false	false	1882	-	KREG	-	GGA (G) 41.76%	GAG (E) 28.64%	AGA (R) 14.98%	GAA (E) 6.11%	AAG (K) 5.15%	AAA (K) 1.54%	GGG (G) 1.38%	ATA (I) 0.16%	GGC (G) 0.16%	CAA (Q) 0.05%
E2	348	2541	2532	RTR	V	V	IMV	R69	PHE	3a	false	false	1006	-	IV	M	GTG (V) 64.41%	ATA (I) 26.04%	GTA (V) 9.15%	ATG (M) 0.20%	CTG (L) 0.10%	GTC (V) 0.10%	-	-	-	-
NS3	102	3732	3723	RYR	X	-	TIMAV	R69	PHE	3a	true	false	2182	-	TAV	IM	GCA (A) 75.62%	ACA (T) 13.93%	GCG (A) 4.77%	GTA (V) 3.90%	GTG (V) 1.56%	GCT (A) 0.18%	GAA (E) 0.05%	-	-	-
NS4B	162	5967	5958	YTS	L	L	LF	R69	PHE	3a	false	false	1918	-	L	F	CTC (L) 50.10%	TTG (L) 43.80%	TTC (F) 4.54%	CTG (L) 0.68%	TTA (L) 0.52%	CTT (L) 0.16%	TTT (F) 0.10%	CTA (L) 0.05%	ATG (M) 0.05%	-
Core	71	548	552	MSC	X	-	TSPR	R70	PHE	3a	false	false	323	-	SP	TR	AGC (S) 94.12%	CCC (P) 5.57%	TCC (S) 0.31%	-	-	-	-	-	-	-
E2	115	1828	1833	YSA	X	-	PRS	R72	PHE	3a	false	false	4445	-	PRS	-	CCA (P) 83.94%	CGA (R) 7.06%	TCA (S) 5.06%	CCG (P) 2.34%	CTA (L) 1.33%	CAA (Q) 0.20%	GCA (A) 0.02%	TGA (*) 0.02%	TCT (S) 0.02%	-
E2	19	1479	1545	YTM	L	L	LF	R73	PHE	1a	false	false	6175	-	L	F	CTC (L) 91.85%	TTA (L) 7.63%	CTT (L) 0.19%	TTG (L) 0.15%	ATC (I) 0.08%	TTC (F) 0.05%	CTA (L) 0.03%	CGC (R) 0.02%	-	-
Core	106	651	657	YMT	X	-	HPYS	R74	PHE	3a	false	false	1246	-	HS	PY	TCT (S) 88.36%	CAT (H) 6.74%	TCC (S) 4.65%	ACT (T) 0.08%	AGC (S) 0.08%	TAT (Y) 0.08%	-	-	-	-
E1	42	1027	1038	RRA	X	-	KREG	R75	PHE	3a	false	false	593	-	KG	RE	GGA (G) 72.18%	AAA (K) 27.66%	GGC (G) 0.17%	-	-	-	-	-	-	-
E2	13	1516	1527	RYC	X	-	TIAV	R75	PHE	3a	false	false	864	-	IA	TV	GCC (A) 85.53%	ATC (I) 13.77%	GAC (D) 0.35%	GCA (A) 0.23%	GTC (V) 0.12%	-	-	-	-	-
E2	14	1519	1530	YST	X	-	PRSC	R75	PHE	3a	false	false	875	-	RS	PC	TCT (S) 85.03%	CGT (R) 14.51%	TCA (S) 0.11%	TTT (F) 0.11%	CCT (P) 0.11%	TAT (Y) 0.11%	-	-	-	-
E2	21	1540	1551	SAK	X	-	QHED	R75	PHE	3a	false	false	841	-	QD	HE	GAT (D) 84.66%	CAG (Q) 15.22%	CAT (H) 0.12%	-	-	-	-	-	-	-
NS5B	263	8407	8388	GRK	G	G	EDG	R75	PHE	3a	true	false	363	-	EG	D	GGG (G) 80.17%	GGT (G) 13.50%	GAG (E) 6.06%	AGG (R) 0.28%	-	-	-	-	-	-
E1	26	911	990	RMY	X	-	NTDA	R8	PHE	1a	false	false	461	-	NA	TD	AAC (N) 52.93%	GCC (A) 36.66%	AAT (N) 8.89%	GAC (D) 1.30%	ACC (T) 0.22%	-	-	-	-	-
E1	65	1028	1107	AYR	T	T	TIM	R8	PHE	1a	false	false	679	-	TM	I	ACG (T) 56.70%	ATG (M) 36.67%	ACA (T) 6.48%	ATA (I) 0.15%	-	-	-	-	-	-
E1	106	1151	1230	MRC	X	-	NSHR	R8	PHE	1a	false	false	524	-	SHR	N	CGC (R) 50.95%	AGC (S) 38.93%	CAC (H) 9.73%	CGT (R) 0.19%	AAC (N) 0.19%	-	-	-	-	-
E1	168	1337	1416	RTR	V	V	IMV	R8	PHE	1a	false	false	925	-	IV	M	ATA (I) 54.81%	GTA (V) 31.57%	GTG (V) 13.62%	-	-	-	-	-	-	-
E2	14	1451	1530	CRW	R	R	QHR	R8	PHE	1a	false	false	1075	-	QHR	-	CAA (Q) 69.30%	CGA (R) 18.05%	CAT (H) 12.19%	CGT (R) 0.19%	CGG (R) 0.19%	CAG (Q) 0.09%	-	-	-	-
E2	27	1490	1569	RAH	X	-	KNED	R8	PHE	1a	false	false	980	-	KED	N	GAT (D) 50.41%	AAA (K) 25.20%	GAA (E) 13.78%	GAC (D) 9.69%	CAA (Q) 0.41%	AAG (K) 0.31%	AAT (N) 0.10%	GGA (G) 0.10%	-	-
E2	191	1982	2061	RTR	V	V	IMV	R8	PHE	1a	false	false	516	-	IMV	-	ATG (M) 84.69%	GTG (V) 8.72%	ATA (I) 5.62%	ACG (T) 0.78%	TTG (L) 0.19%	-	-	-	-	-
E2	339	2426	2505	YTB	L	L	LF	R8	PHE	1a	false	false	148	-	L	F	TTG (L) 53.38%	CTT (L) 37.16%	CTC (L) 9.46%	-	-	-	-	-	-	-
NS2	112	3023	3102	RYS	X	-	TIMAV	R8	PHE	1a	false	false	329	-	IMA	TV	GCC (A) 42.86%	ATC (I) 36.17%	ATG (M) 20.97%	-	-	-	-	-	-	-
NS5A	226	6854	6933	KWA	X	-	EVL	R8	PHE	1a	true	false	554	-	EVL	-	TTA (L) 51.62%	GAA (E) 31.41%	GTA (V) 15.34%	CTA (L) 0.72%	TTG (L) 0.72%	AAA (K) 0.18%	-	-	-	-
Core	71	547	552	MSC	X	-	TSPR	R81	PHE	1a	false	false	147	-	SP	TR	CCC (P) 93.88%	AGC (S) 5.44%	TCC (S) 0.68%	-	-	-	-	-	-	-
Core	4	343	351	MWT	X	-	NIHL	R84	PHE	3a	false	false	1516	-	NL	IH	CTT (L) 88.92%	AAT (N) 11.02%	CTC (L) 0.07%	-	-	-	-	-	-	-
Core	13	370	378	MGW	R	R	RS	R84	PHE	3a	false	false	234	-	R	S	AGA (R) 84.19%	CGT (R) 15.81%	-	-	-	-	-	-	-	-
NS3	196	4015	4005	ASM	T	T	TRS	R84	PHE	3a	true	false	229	-	TS	R	ACA (T) 71.18%	AGC (S) 27.95%	TCA (S) 0.87%	-	-	-	-	-	-	-
NS3	286	4285	4275	RTS	V	V	IMV	R84	PHE	3a	true	false	213	-	IV	M	ATC (I) 77.46%	GTG (V) 15.96%	GTC (V) 6.10%	ATT (I) 0.47%	-	-	-	-	-	-
NS3	384	4579	4569	MTS	L	L	IML	R84	PHE	3a	true	false	182	-	ML	I	CTC (L) 73.63%	ATG (M) 25.82%	TTC (F) 0.55%	-	-	-	-	-	-	-
NS5B	118	7975	7953	CRS	R	R	HQR	R84	PHE	3a	true	false	133	-	HQR	-	CGG (R) 86.47%	CAG (Q) 7.52%	CAC (H) 6.02%	-	-	-	-	-	-	-
E2	14	1525	1530	YMT	X	-	HPYS	R88	PHE	1a	false	false	42	-	HS	PY	CAT (H) 71.43%	TCT (S) 28.57%	-	-	-	-	-	-	-	-
E2	112	1819	1824	MYA	X	-	TIPL	R89	PHE	3a	false	false	3157	-	IP	TL	CCA (P) 65.70%	ATA (I) 29.97%	GTA (V) 2.57%	AAA (K) 1.39%	CAA (Q) 0.19%	TCA (S) 0.06%	CTA (L) 0.06%	ATG (M) 0.03%	ACA (T) 0.03%	-
p7	47	2655	2718	RYG	X	-	TMAV	R90	PHE	1a	false	false	1309	-	TMV	A	ACG (T) 75.94%	ATG (M) 14.90%	GTG (V) 8.56%	ACA (T) 0.31%	GCG (A) 0.15%	AAG (K) 0.08%	TTG (L) 0.08%	-	-	-
Core	4	285	351	MWT	X	-	NIHL	R91	PHE	1a	false	false	3652	-	NL	IH	AAT (N) 86.28%	CTT (L) 13.53%	ATT (I) 0.08%	TAT (Y) 0.05%	ACT (T) 0.03%	AAC (N) 0.03%	-	-	-	-
E2	62	1609	1674	MRC	X	-	NSHR	R91	PHE	1a	false	false	1213	-	NR	SH	AAC (N) 92.58%	CGC (R) 7.17%	AAA (K) 0.08%	TAC (Y) 0.08%	AAT (N) 0.08%	-	-	-	-	-
E2	245	2158	2223	AMW	T	T	KNT	R91	PHE	1a	false	false	397	-	KNT	-	AAA (K) 81.36%	AAT (N) 12.85%	ACA (T) 5.79%	-	-	-	-	-	-	-
NS5A	28	6274	6339	RYG	X	-	TMAV	R91	PHE	1a	true	true	510	M	MV	TA	GTG (V) 88.43%	ATG (M) 5.88%	GCG (A) 4.51%	ACG (T) 1.18%	-	-	-	-	-	-
E2	9	1506	1515	RMA	X	-	KTEA	R92	PHE	3a	false	false	5082	-	TE	KA	ACA (T) 72.49%	GAA (E) 27.13%	AAA (K) 0.30%	ATA (I) 0.06%	GCA (A) 0.02%	-	-	-	-	-
E2	12	1515	1524	ARW	X	-	KNRS	R92	PHE	3a	false	false	5407	-	NR	KS	AAT (N) 75.40%	AGA (R) 24.52%	AAA (K) 0.04%	AGT (S) 0.02%	GGA (G) 0.02%	-	-	-	-	-
E2	14	1521	1530	YWC	X	-	HLYF	R92	PHE	3a	false	false	5757	-	HF	LY	CAC (H) 75.77%	TTC (F) 24.02%	CAT (H) 0.05%	AAC (N) 0.05%	TAC (Y) 0.05%	CAA (Q) 0.03%	TCC (S) 0.02%	-	-	-
E2	16	1527	1536	MTR	L	L	IML	R92	PHE	3a	false	false	5780	-	ML	I	CTA (L) 76.52%	ATG (M) 23.25%	ATA (I) 0.12%	TTA (L) 0.07%	CTG (L) 0.02%	ATC (I) 0.02%	-	-	-	-
E2	18	1533	1542	KSC	X	-	AGSC	R92	PHE	3a	false	false	5433	-	GS	AC	TCC (S) 74.42%	GGC (G) 25.20%	TCA (S) 0.11%	TTC (F) 0.07%	TAC (Y) 0.07%	CCC (P) 0.04%	GAC (D) 0.04%	TCT (S) 0.02%	AGC (S) 0.02%	TGC (C) 0.02%
E2	112	1818	1824	GRM	G	G	EDG	R92	PHE	3a	false	false	8332	-	DG	E	GAC (D) 53.78%	GGA (G) 45.98%	GAA (E) 0.10%	GAT (D) 0.05%	AGA (R) 0.05%	GGG (G) 0.02%	AAC (N) 0.01%	GTA (V) 0.01%	-	-
E2	117	1833	1839	KYA	X	-	AVSL	R92	PHE	3a	false	false	8990	-	AL	VS	TTA (L) 49.98%	GCA (A) 49.88%	ACA (T) 0.06%	TCA (S) 0.02%	GTA (V) 0.02%	GAA (E) 0.02%	GCG (A) 0.01%	GGA (G) 0.01%	-	-
NS4B	235	6186	6177	RYG	X	-	TMAV	R92	PHE	3a	false	false	7677	-	MA	TV	ATG (M) 51.84%	GCG (A) 47.92%	GCA (A) 0.08%	ATA (I) 0.05%	GAG (E) 0.05%	ACG (T) 0.03%	GTG (V) 0.01%	GGG (G) 0.01%	-	-
NS5B	131	8013	7992	AYR	T	T	TIM	R92	PHE	3a	true	false	5477	-	TM	I	ACA (T) 89.87%	ATG (M) 9.93%	AAA (K) 0.09%	ATA (I) 0.07%	CCA (P) 0.02%	ACC (T) 0.02%	-	-	-	-
E2	9	1510	1515	RTR	V	V	IMV	R95	PHE	1a	false	false	5322	-	IMV	-	ATG (M) 53.63%	GTG (V) 24.71%	ATA (I) 19.94%	ATC (I) 0.68%	ACG (T) 0.56%	ATT (I) 0.30%	AGG (R) 0.08%	CTG (L) 0.04%	GTT (V) 0.02%	GTC (V) 0.02%
E2	18	1537	1542	SRT	X	-	HRDG	R95	PHE	1a	false	false	4014	-	HRG	D	CGT (R) 75.83%	GGT (G) 13.78%	CAT (H) 6.55%	AGT (S) 3.29%	CGC (R) 0.22%	TGT (C) 0.10%	CAC (H) 0.07%	TAT (Y) 0.07%	AGC (S) 0.05%	GGC (G) 0.02%
E2	18	1490	1542	RRT	X	-	NSDG	R96	PHE	1a	false	false	61	-	NG	SD	GGT (G) 91.80%	AAT (N) 8.20%	-	-	-	-	-	-	-	-
E2	62	1667	1674	MRT	X	-	NSHR	R99	PHE	3a	false	false	13040	-	NSR	H	CGT (R) 78.17%	AGT (S) 15.74%	AAT (N) 5.46%	CGC (R) 0.37%	CAT (H) 0.11%	AAC (N) 0.08%	TGT (C) 0.04%	CCT (P) 0.02%	CTT (L) 0.02%	AAG (K) 0.01%
E2	191	2072	2061	RMC	X	-	NTDA	R99	PHE	3a	false	false	11104	-	TDA	N	GAC (D) 78.20%	ACC (T) 12.80%	GCC (A) 8.34%	AAC (N) 0.31%	GGC (G) 0.14%	GAT (D) 0.13%	ACA (T) 0.06%	GAA (E) 0.01%	GCT (A) 0.01%	ATC (I) 0.01%
NS5A	439	7598	7572	RRC	X	-	NSDG	R99	PHE	3a	true	false	18255	-	NSG	D	AAC (N) 58.07%	GGC (G) 35.45%	AGC (S) 5.66%	AAT (N) 0.20%	TGC (C) 0.18%	GGT (G) 0.11%	ATC (I) 0.10%	ACC (T) 0.08%	GAC (D) 0.07%	AAA (K) 0.06%
E2	8	1516	1512	RSB	X	-	TSRAG	wtchgD00007434	Oxford	1a	false	false	3858	-	TG	SRA	ACT (T) 90.07%	GGG (G) 5.47%	AGC (S) 2.05%	ACC (T) 0.86%	AGT (S) 0.23%	GGA (G) 0.16%	GGC (G) 0.13%	ATC (I) 0.08%	AAA (K) 0.08%	AGA (R) 0.08%
E2	14	1534	1530	KSY	X	-	AGSC	wtchgD00007434	Oxford	1a	false	false	4517	-	AGS	C	GCT (A) 41.78%	TCT (S) 27.19%	GGC (G) 25.37%	GGG (G) 2.61%	ACT (T) 0.95%	TAT (Y) 0.33%	GGT (G) 0.31%	GCC (A) 0.27%	CCT (P) 0.15%	GCG (A) 0.13%
E2	16	1540	1536	YTM	L	L	LF	wtchgD00007434	Oxford	1a	false	false	4643	-	LF	-	CTC (L) 61.02%	TTA (L) 29.85%	TTC (F) 4.89%	TTT (F) 1.51%	TCC (S) 0.71%	TAT (Y) 0.62%	ATC (I) 0.24%	CTT (L) 0.19%	TAC (Y) 0.15%	GAA (E) 0.11%
E2	18	1546	1542	RSM	X	-	TRSAG	wtchgD00007434	Oxford	1a	false	false	4691	-	RA	TSG	AGA (R) 62.74%	GCC (A) 34.56%	AGG (R) 0.45%	GGC (G) 0.43%	CGC (R) 0.32%	GAC (D) 0.23%	AGC (S) 0.19%	GGA (G) 0.15%	CGA (R) 0.11%	GTC (V) 0.09%
E2	19	1549	1545	AKW	I	I	RSI	wtchgD00007434	Oxford	1a	false	false	4771	-	RI	S	ATT (I) 59.65%	AGA (R) 35.07%	GAA (E) 1.28%	ATC (I) 0.44%	AAA (K) 0.40%	TTT (F) 0.34%	AGT (S) 0.29%	AGG (R) 0.29%	TTC (F) 0.19%	GAT (D) 0.19%
E2	21	1555	1551	KMW	X	-	EDAYS	wtchgD00007434	Oxford	1a	false	false	4755	-	DS	EAY	GAT (D) 55.98%	TCA (S) 41.24%	TGA (*) 0.46%	GAC (D) 0.38%	TCT (S) 0.34%	GAA (E) 0.19%	TTA (L) 0.17%	CCG (P) 0.13%	TCG (S) 0.13%	CCA (P) 0.08%
E2	21	1555	1551	WAM	X	-	KNY	wtchgD00007435	Oxford	1a	false	false	2530	-	N	KY	AAC (N) 90.71%	TAA (*) 8.38%	ACC (T) 0.12%	GAT (D) 0.12%	GCA (A) 0.12%	GCT (A) 0.08%	CCG (P) 0.08%	GCC (A) 0.08%	AGA (R) 0.08%	GAA (E) 0.04%
E2	13	1529	1527	MYC	X	-	TIPL	wtchgD00007436	Oxford	3a	false	false	53	-	TPL	I	ACC (T) 83.02%	CTC (L) 9.43%	CCC (P) 5.66%	CCG (P) 1.89%	-	-	-	-	-	-
E2	16	1538	1536	KYM	X	-	AVSLF	wtchgD00007436	Oxford	3a	false	false	53	-	VS	ALF	GTC (V) 81.13%	TCA (S) 16.98%	TCC (S) 1.89%	-	-	-	-	-	-	-
E2	18	1544	1542	RKT	X	-	SIGV	wtchgD00007436	Oxford	3a	false	false	56	-	SGV	I	GTT (V) 39.29%	AGT (S) 37.50%	GGT (G) 16.07%	CGT (R) 5.36%	GAT (D) 1.79%	-	-	-	-	-
E2	24	1562	1560	YYC	X	-	PLSF	wtchgD00007436	Oxford	3a	false	false	56	-	LS	PF	CTC (L) 51.79%	TCC (S) 46.43%	TTC (F) 1.79%	-	-	-	-	-	-	-
E2	25	1565	1563	MAM	X	-	KNQH	wtchgD00007436	Oxford	3a	false	false	57	-	NQ	KH	CAA (Q) 52.63%	AAC (N) 45.61%	AAT (N) 1.75%	-	-	-	-	-	-	-
E2	1	1495	1491	MMC	X	-	NTHP	wtchgD00007438	Oxford	2b	false	false	157	-	H	NTP	CAC (H) 96.82%	ACC (T) 1.27%	CCT (P) 0.64%	TAC (Y) 0.64%	ACA (T) 0.64%	-	-	-	-	-
E2	3	1501	1497	MAK	X	-	KNQH	wtchgD00007438	Oxford	2b	false	false	162	-	KNQH	-	CAG (Q) 62.96%	CAT (H) 17.28%	AAG (K) 11.11%	AAT (N) 7.41%	AGG (R) 0.62%	TAT (Y) 0.62%	-	-	-	-
E2	4	1504	1500	KYY	X	-	AVSF	wtchgD00007438	Oxford	2b	false	false	153	-	VS	AF	TCC (S) 56.86%	GTT (V) 27.45%	GTC (V) 10.46%	TAC (Y) 1.96%	ACC (T) 1.31%	TTC (F) 0.65%	GCC (A) 0.65%	CCC (P) 0.65%	-	-
E2	10	1522	1518	SSC	X	-	PRAG	wtchgD00007438	Oxford	2b	false	false	122	-	RA	PG	CGC (R) 58.20%	GCC (A) 40.98%	TGC (C) 0.82%	-	-	-	-	-	-	-
NS5B	267	8470	8400	MTR	L	L	IML	wtchgD00007438	Oxford	2b	true	false	163	-	IML	-	ATG (M) 82.82%	CTG (L) 7.98%	ATA (I) 4.91%	TTG (L) 1.23%	CTA (L) 0.61%	GGG (G) 0.61%	TGA (*) 0.61%	GGA (G) 0.61%	ATC (I) 0.61%	-
E2	1	1495	1491	RSC	X	-	TSAG	wtchgD00007439	Oxford	2b	false	false	123	-	TG	SA	ACC (T) 85.37%	GGC (G) 13.01%	CCC (P) 0.81%	ACG (T) 0.81%	-	-	-	-	-	-
E2	8	1516	1512	KAW	X	-	EDY	wtchgD00007439	Oxford	2b	false	false	107	-	E	DY	TAA (*) 62.62%	GAA (E) 28.04%	TAT (Y) 3.74%	GTA (V) 0.93%	CCA (P) 0.93%	AAC (N) 0.93%	AAA (K) 0.93%	AGT (S) 0.93%	GAC (D) 0.93%	-
E2	10	1522	1518	GVW	X	AG	EDAG	wtchgD00007439	Oxford	2b	false	false	27	-	A	EDG	GCT (A) 29.63%	GCA (A) 14.81%	AGT (S) 14.81%	CAG (Q) 14.81%	TGT (C) 7.41%	GGT (G) 3.70%	GCC (A) 3.70%	CAT (H) 3.70%	TGA (*) 3.70%	GAA (E) 3.70%
E2	11	1525	1521	MRT	X	-	NSHR	wtchgD00007439	Oxford	2b	false	false	102	-	HR	NS	CAT (H) 63.73%	CGT (R) 24.51%	AGC (S) 3.92%	CCT (P) 2.94%	ATA (I) 1.96%	GTT (V) 0.98%	TGT (C) 0.98%	CGC (R) 0.98%	-	-
E2	17	1543	1539	KYH	X	-	AVSLF	wtchgD00007439	Oxford	2b	false	false	79	-	VS	ALF	GTC (V) 68.35%	TCA (S) 22.78%	GTT (V) 3.80%	AAT (N) 1.27%	GCA (A) 1.27%	GCT (A) 1.27%	TCG (S) 1.27%	-	-	-
E2	99	1795	1785	RYG	X	-	TMAV	wtchgD00007439	Oxford	2b	false	false	143	-	TAV	M	GCG (A) 78.32%	ACG (T) 12.59%	GTG (V) 6.99%	CTG (L) 0.70%	GCA (A) 0.70%	TTG (L) 0.70%	-	-	-	-
E2	148	1942	1932	GWM	V	V	EDV	wtchgD00007439	Oxford	2b	false	false	118	-	EDV	-	GAC (D) 51.69%	GAA (E) 22.03%	GTA (V) 20.34%	GCA (A) 2.54%	GAT (D) 1.69%	GCG (A) 0.85%	GGA (G) 0.85%	-	-	-
E2	3	1499	1497	MGW	R	R	RS	wtchgD00007442	Oxford	3a	false	false	40	-	R	S	CGT (R) 72.50%	AGA (R) 12.50%	CAT (H) 7.50%	TTT (F) 2.50%	AGT (S) 2.50%	AAT (N) 2.50%	-	-	-	-
E2	191	2081	2061	KRC	X	-	DGYC	wtchgD00007442	Oxford	3a	false	false	27	-	GYC	D	TGC (C) 70.37%	TAC (Y) 18.52%	GGC (G) 7.41%	ATG (M) 3.70%	-	-	-	-	-	-
E2	112	1829	1824	GRM	G	G	EDG	wtchgD00007443	Oxford	3a	false	false	90	-	DG	E	GGA (G) 91.11%	GAC (D) 5.56%	GAA (E) 2.22%	GCC (A) 1.11%	-	-	-	-	-	-
NS4B	101	5795	5775	SYC	X	-	PLAV	wtchgD00007443	Oxford	3a	false	false	89	-	PL	AV	CTC (L) 88.76%	CCC (P) 5.62%	GTG (V) 3.37%	CTT (L) 2.25%	-	-	-	-	-	-
NS5A	62	6461	6441	SYA	X	-	PLAV	wtchgD00007444	Oxford	3a	true	true	4720	ST	LA	PV	GCA (A) 55.68%	CTA (L) 41.27%	GCT (A) 1.91%	GCG (A) 0.23%	GCC (A) 0.15%	GGT (G) 0.11%	CCG (P) 0.08%	CCA (P) 0.08%	GGA (G) 0.06%	CCT (P) 0.06%
E2	191	2065	2061	RRG	X	-	KREG	wtchgD00007445	Oxford	1a	false	false	8002	-	RE	KG	GAG (E) 92.40%	AGG (R) 5.25%	GGG (G) 0.40%	ATC (I) 0.26%	AAG (K) 0.17%	TGG (W) 0.14%	CCG (P) 0.11%	ACG (T) 0.10%	TCT (S) 0.09%	GAA (E) 0.07%
E2	14	1534	1530	KYT	X	-	AVSF	wtchgD00007446	Oxford	1a	false	false	852	-	AVF	S	TTT (F) 85.92%	GTT (V) 6.46%	GCT (A) 5.99%	TCT (S) 0.47%	GGT (G) 0.35%	GAT (D) 0.23%	CGA (R) 0.12%	ACT (T) 0.12%	ATT (I) 0.12%	GCA (A) 0.12%
E2	15	1537	1533	KGR	G	G	GW	wtchgD00007446	Oxford	1a	false	false	860	-	GW	-	GGA (G) 87.33%	TGG (W) 10.70%	GGG (G) 0.93%	GTT (V) 0.35%	ATC (I) 0.23%	GTC (V) 0.12%	CTT (L) 0.12%	ACG (T) 0.12%	CGG (R) 0.12%	-
E2	19	1549	1545	YTM	L	L	LF	wtchgD00007446	Oxford	1a	false	false	885	-	L	F	CTC (L) 89.38%	TTA (L) 7.23%	TTC (F) 0.56%	CTT (L) 0.56%	TCG (S) 0.56%	TCT (S) 0.45%	TTT (F) 0.23%	CCG (P) 0.23%	CTG (L) 0.11%	TGC (C) 0.11%
E2	16	1540	1536	YTW	L	L	LF	wtchgD00007450	Oxford	1a	false	false	298	-	L	F	CTT (L) 90.94%	TTA (L) 5.37%	GAA (E) 0.34%	TAC (Y) 0.34%	CTC (L) 0.34%	TTT (F) 0.34%	GCT (A) 0.34%	CGT (R) 0.34%	TCT (S) 0.34%	GAT (D) 0.34%
E2	17	1543	1539	MYY	X	-	TIPL	wtchgD00007450	Oxford	1a	false	false	303	-	TIL	P	ACT (T) 76.90%	CTC (L) 11.22%	ATC (I) 9.24%	GCT (A) 0.66%	ATA (I) 0.33%	GTG (V) 0.33%	GAT (D) 0.33%	CCG (P) 0.33%	GTT (V) 0.33%	GGG (G) 0.33%
NS5B	180	8143	8139	ASM	T	T	TRS	wtchgD00007450	Oxford	1a	true	false	232	-	TS	R	AGC (S) 57.33%	ACA (T) 40.95%	TCA (S) 0.43%	GCA (A) 0.43%	AGA (R) 0.43%	ACG (T) 0.43%	-	-	-	-
E1	58	1088	1086	RRG	X	-	KREG	wtchgD00007451	Oxford	3a	false	false	55	-	E	KRG	GAG (E) 96.36%	AGG (R) 1.82%	AAG (K) 1.82%	-	-	-	-	-	-	-
E2	14	1532	1530	MRR	R	R	KRQ	wtchgD00007451	Oxford	3a	false	false	72	-	RQ	K	AGG (R) 43.06%	AGA (R) 36.11%	CAG (Q) 15.28%	CCA (P) 5.56%	-	-	-	-	-	-
E2	25	1565	1563	MRA	R	R	KRQ	wtchgD00007451	Oxford	3a	false	false	98	-	KR	Q	AAA (K) 61.22%	CGA (R) 35.71%	AAG (K) 2.04%	CGG (R) 1.02%	-	-	-	-	-	-
E2	2	1496	1494	RSA	X	-	TRAG	wtchgD00007453	Oxford	3a	false	false	1691	-	TG	RA	ACA (T) 86.75%	GGA (G) 10.17%	TGA (*) 1.30%	ACG (T) 0.30%	AGA (R) 0.24%	ACT (T) 0.24%	TCT (S) 0.18%	TCA (S) 0.18%	AGG (R) 0.12%	CGA (R) 0.12%
E2	5	1505	1503	RYC	X	-	TIAV	wtchgD00007453	Oxford	3a	false	false	1868	-	IA	TV	GCC (A) 76.12%	ATC (I) 21.04%	ACC (T) 0.70%	TCC (S) 0.59%	TCG (S) 0.27%	CGC (R) 0.27%	GGC (G) 0.16%	AGT (S) 0.16%	GTC (V) 0.11%	ATT (I) 0.11%
E2	11	1523	1521	YRC	X	-	HRYC	wtchgD00007453	Oxford	3a	false	false	1957	-	Y	HRC	TAC (Y) 93.10%	CGA (R) 2.96%	CTT (L) 1.12%	CGT (R) 0.56%	TAT (Y) 0.46%	CAC (H) 0.36%	GAC (D) 0.31%	CGG (R) 0.20%	TAA (*) 0.10%	CTC (L) 0.10%
NS4B	4	5504	5484	SSC	X	-	PRAG	wtchgD00007453	Oxford	3a	false	false	1788	-	A	PRG	GCC (A) 93.68%	CGC (R) 4.36%	ACC (T) 0.28%	CTC (L) 0.22%	CCC (P) 0.22%	GGA (G) 0.17%	ATC (I) 0.17%	CGG (R) 0.17%	TTC (F) 0.11%	GAA (E) 0.06%
NS5B	249	8378	8346	SYA	X	-	PLAV	wtchgD00007453	Oxford	3a	true	false	992	-	LA	PV	GCA (A) 86.49%	CTA (L) 10.89%	CCA (P) 0.81%	GCT (A) 0.60%	AGA (R) 0.20%	TCG (S) 0.20%	CCC (P) 0.20%	CCT (P) 0.10%	ATC (I) 0.10%	CGT (R) 0.10%
E2	92	1764	1764	RMT	X	-	NTDA	wtchgD00007454	Oxford	1b	false	false	1486	-	NA	TD	AAT (N) 65.28%	GCT (A) 33.71%	AGT (S) 0.47%	ACT (T) 0.13%	AAC (N) 0.13%	CGG (R) 0.07%	GGT (G) 0.07%	GAT (D) 0.07%	CTT (L) 0.07%	-
NS5A	436	7563	7563	SWG	X	-	QLEV	wtchgD00007454	Oxford	1b	true	false	1158	-	LEV	Q	GTG (V) 83.85%	GAG (E) 6.04%	CTG (L) 5.96%	AGG (R) 1.04%	GGG (G) 0.78%	ATG (M) 0.69%	GTA (V) 0.43%	GAT (D) 0.35%	CCG (P) 0.26%	TTG (L) 0.17%
NS5A	439	7569	7572	GVK	X	AG	EDAG	wtchgD00007454	Oxford	1b	true	false	1241	-	EG	DA	GAG (E) 88.15%	GGT (G) 6.53%	TGG (W) 4.03%	TCG (S) 0.48%	GAC (D) 0.24%	TTC (F) 0.16%	GAT (D) 0.08%	GGG (G) 0.08%	ACG (T) 0.08%	CGG (R) 0.08%
NS5A	440	7572	7575	GWV	V	V	EDV	wtchgD00007454	Oxford	1b	true	false	1369	-	EDV	-	GAG (E) 69.61%	GTA (V) 19.14%	GAC (D) 7.96%	TAG (*) 2.05%	GTG (V) 0.29%	GAT (D) 0.29%	GCG (A) 0.15%	GCA (A) 0.15%	AAG (K) 0.07%	CTG (L) 0.07%
NS5A	442	7578	7581	VGW	X	RG	RSG	wtchgD00007454	Oxford	1b	true	false	1485	-	RSG	-	GGT (G) 61.14%	CGA (R) 28.75%	AGT (S) 7.34%	GGA (G) 1.68%	GAT (D) 0.27%	CGT (R) 0.13%	CGG (R) 0.13%	CAA (Q) 0.13%	TGT (C) 0.07%	CTA (L) 0.07%
NS5A	444	7584	7587	GWM	V	V	EDV	wtchgD00007454	Oxford	1b	true	false	1512	-	DV	E	GAC (D) 93.52%	GTA (V) 5.56%	GGC (G) 0.26%	GAT (D) 0.13%	CTC (L) 0.07%	GTG (V) 0.07%	GTC (V) 0.07%	GGT (G) 0.07%	CAC (H) 0.07%	TCC (S) 0.07%
E2	17	1543	1539	RYC	X	-	TIAV	wtchgD00007457	Oxford	1a	false	false	121	-	V	TIA	GTC (V) 90.91%	ACG (T) 4.13%	GCC (A) 1.65%	TCA (S) 0.83%	TCG (S) 0.83%	ACC (T) 0.83%	ATC (I) 0.83%	-	-	-
E2	18	1546	1542	RKY	X	-	SIGV	wtchgD00007457	Oxford	1a	false	false	130	-	SV	IG	AGT (S) 80.77%	GTC (V) 9.23%	GGC (G) 4.62%	AGC (S) 2.31%	GAT (D) 0.77%	AGG (R) 0.77%	CTC (L) 0.77%	TGC (C) 0.77%	-	-
E2	20	1552	1548	YKS	X	-	RLCWF	wtchgD00007457	Oxford	1a	false	false	138	-	LF	RCW	CTG (L) 76.81%	TTC (F) 15.22%	TGC (C) 4.35%	TTG (L) 2.17%	CTC (L) 1.45%	-	-	-	-	-
E2	21	1555	1551	WSW	X	-	TRSC	wtchgD00007457	Oxford	1a	false	false	144	-	TS	RC	ACT (T) 78.47%	TGA (*) 11.11%	TCT (S) 8.33%	TCA (S) 1.39%	ACC (T) 0.69%	-	-	-	-	-
E1	142	1340	1338	RYG	X	-	TMAV	wtchgD00007458	Oxford	3a	false	false	1466	-	MA	TV	ATG (M) 91.27%	GCG (A) 7.30%	GTG (V) 0.41%	ATA (I) 0.27%	CCC (P) 0.14%	GGG (G) 0.14%	GTT (V) 0.07%	GCT (A) 0.07%	ACA (T) 0.07%	GTC (V) 0.07%
E2	15	1535	1533	SSS	X	-	PRAG	wtchgD00007458	Oxford	3a	false	false	1381	-	RG	PA	GGG (G) 80.09%	CGC (R) 11.22%	GCG (A) 1.67%	ACC (T) 1.59%	AGC (S) 1.59%	TCG (S) 1.59%	CCG (P) 0.51%	CTT (L) 0.36%	TCC (S) 0.29%	CGG (R) 0.22%
E2	191	2081	2061	RWY	X	-	NIDV	wtchgD00007458	Oxford	3a	false	false	2179	-	N	IDV	AAT (N) 87.10%	GTC (V) 3.49%	AAC (N) 3.40%	TGG (W) 2.80%	ATC (I) 1.51%	GAC (D) 0.28%	ATA (I) 0.18%	TAA (*) 0.14%	TGA (*) 0.14%	CGC (R) 0.14%
E1	61	1095	1095	DSC	X	-	TSAGC	wtchgD00007460	Oxford	1d	false	false	160	-	TAC	SG	GCC (A) 86.25%	TGC (C) 6.88%	ACC (T) 5.00%	AGA (R) 1.25%	AGC (S) 0.63%	-	-	-	-	-
E2	4	1500	1500	RKG	X	-	RMGV	wtchgD00007460	Oxford	1d	false	false	198	-	MGV	R	GTG (V) 80.30%	GGG (G) 9.09%	ATG (M) 6.06%	ACG (T) 2.53%	TCC (S) 0.51%	CCG (P) 0.51%	GTT (V) 0.51%	ACC (T) 0.51%	-	-
E2	5	1503	1503	WSR	X	-	TRSW	wtchgD00007460	Oxford	1d	false	false	178	-	TS	RW	ACG (T) 84.83%	TCA (S) 7.87%	TGA (*) 4.49%	GCA (A) 1.69%	CCA (P) 1.12%	-	-	-	-	-
E2	6	1506	1506	SSD	X	-	PRAG	wtchgD00007460	Oxford	1d	false	false	188	-	RAG	P	GGT (G) 78.72%	GCA (A) 7.45%	CGG (R) 6.91%	GGG (G) 3.19%	GTG (V) 1.60%	GCG (A) 1.06%	TGT (C) 1.06%	-	-	-
E2	9	1515	1515	RSS	X	-	TSRAG	wtchgD00007460	Oxford	1d	false	false	217	-	TSA	RG	GCG (A) 62.67%	AGC (S) 17.51%	ACC (T) 9.68%	ACG (T) 8.29%	ACT (T) 0.46%	GCA (A) 0.46%	GAG (E) 0.46%	ATC (I) 0.46%	-	-
E2	22	1554	1554	SSK	X	-	PRAG	wtchgD00007460	Oxford	1d	false	false	242	-	R	PAG	CGT (R) 92.56%	GCG (A) 3.31%	GTG (V) 1.24%	TCC (S) 0.83%	GCT (A) 0.83%	CCT (P) 0.41%	AGT (S) 0.41%	TCG (S) 0.41%	-	-
p7	20	2637	2637	YYC	X	-	PLSF	wtchgD00007460	Oxford	1d	false	false	230	-	S	PLF	TCC (S) 99.13%	TTC (F) 0.43%	ACC (T) 0.43%	-	-	-	-	-	-	-
NS3	33	3516	3516	RWY	X	-	NIDV	wtchgD00007460	Oxford	1d	true	false	573	-	NV	ID	GTC (V) 91.10%	AAT (N) 5.93%	AGT (S) 1.40%	ATC (I) 1.05%	GTT (V) 0.35%	ATT (I) 0.17%	-	-	-	-
NS3	236	4125	4125	YWR	L	L	QL	wtchgD00007460	Oxford	1d	true	false	255	-	L	Q	CTA (L) 90.20%	TAG (*) 6.67%	TTA (L) 1.96%	GTC (V) 0.39%	CCA (P) 0.39%	TTG (L) 0.39%	-	-	-	-
NS3	440	4737	4737	YTK	L	L	LF	wtchgD00007460	Oxford	1d	true	false	398	-	L	F	CTT (L) 92.21%	TTG (L) 6.03%	CTC (L) 1.01%	GTG (V) 0.25%	TTT (F) 0.25%	TCG (S) 0.25%	-	-	-	-
NS4A	30	5400	5400	RYS	X	-	TIMAV	wtchgD00007460	Oxford	1d	false	false	192	-	TAV	IM	GCG (A) 80.21%	GTG (V) 8.33%	ACG (T) 5.21%	GCC (A) 3.13%	GTC (V) 0.52%	TTC (F) 0.52%	CTC (L) 0.52%	AGC (S) 0.52%	ACC (T) 0.52%	CGC (R) 0.52%
NS5B	251	8349	8352	SKR	X	-	RLGV	wtchgD00007460	Oxford	1d	true	false	156	-	RV	LG	GTA (V) 91.67%	CGA (R) 1.92%	CAG (Q) 1.92%	CGT (R) 1.28%	CGG (R) 1.28%	CAA (Q) 0.64%	GAG (E) 0.64%	CGC (R) 0.64%	-	-
NS5B	515	9141	9144	SKG	X	-	RLGV	wtchgD00007460	Oxford	1d	true	false	229	-	G	RLV	GGG (G) 95.63%	CTG (L) 2.18%	ACA (T) 0.87%	GCG (A) 0.44%	GTA (V) 0.44%	GGA (G) 0.44%	-	-	-	-
